# Supplementary material for: Species identification of European forest pathogens of the genus Milesina (Pucciniales) using urediniospore morphology and molecular barcoding including M.woodwardiana sp. nov
Source: MycoKeys. 2019 Mar 5;48:1–40. doi: 10.3897/mycokeys.48.30350 (PMC6414474; doi:10.3897/mycokeys.48.30350)
Supplement: XML Treatment for Milesina exigua [file mycokeys.48.30350-treatment3.xml]

<!DOCTYPE tp:taxon-treatment
  PUBLIC "-//TaxonX//DTD Taxonomic Treatment Publishing DTD v0 20100105//EN" "tax-treatment-NSO.dtd">
<tp:taxon-treatment xmlns:tp="http://www.plazi.org/taxpub"><tp:treatment-meta><kwd-group><label>Taxon classification</label><kwd><named-content xmlns:xlink="http://www.w3.org/1999/xlink" content-type="kingdom">Fungi</named-content></kwd><kwd><named-content xmlns:xlink="http://www.w3.org/1999/xlink" content-type="order">Pucciniales</named-content></kwd><kwd><named-content xmlns:xlink="http://www.w3.org/1999/xlink" content-type="family">Pucciniastraceae</named-content></kwd></kwd-group><mixed-citation publication-type="journal"><person-group><name><surname>Bubner</surname><given-names>Ben</given-names></name><name><surname>Buchheit</surname><given-names>Ramona</given-names></name><name><surname>Friedrich</surname><given-names>Frank</given-names></name><name><surname>Kummer</surname><given-names>Volker</given-names></name><name><surname>Scholler</surname><given-names>Markus</given-names></name></person-group><article-title>Species identification of European forest pathogens of the genus <italic><tp:taxon-name><tp:taxon-name-part taxon-name-part-type="genus" reg="Milesina">Milesina</tp:taxon-name-part></tp:taxon-name></italic> (<tp:taxon-name><tp:taxon-name-part taxon-name-part-type="order">Pucciniales</tp:taxon-name-part></tp:taxon-name>) using urediniospore morphology and molecular barcoding including <italic><tp:taxon-name><tp:taxon-name-part taxon-name-part-type="genus" reg="Milesina">M.</tp:taxon-name-part><tp:taxon-name-part taxon-name-part-type="species" reg="woodwardiana">woodwardiana</tp:taxon-name-part></tp:taxon-name></italic> sp. nov.</article-title><source>MycoKeys</source><day>5</day><month>3</month><year>2019</year><volume>48</volume><fpage>1</fpage><lpage>40</lpage><pub-id pub-id-type="doi">10.3897/mycokeys.48.30350</pub-id></mixed-citation></tp:treatment-meta><tp:nomenclature><tp:taxon-name>
            <tp:taxon-name-part taxon-name-part-type="genus" reg="Milesina">Milesina</tp:taxon-name-part>
            <tp:taxon-name-part taxon-name-part-type="species" reg="exigua">exigua</tp:taxon-name-part>
          </tp:taxon-name><tp:taxon-authority>Faull, Contributions from the Arnold Arboretum of Harvard University 12: 218‒219 (1931)</tp:taxon-authority><xref ref-type="fig" rid="F6">Figure 6d, e</xref><tp:nomenclature-citation-list><tp:nomenclature-citation><tp:taxon-name>
                <tp:taxon-name-part taxon-name-part-type="genus" reg="Polystichum">Polystichum</tp:taxon-name-part>
                <tp:taxon-name-part taxon-name-part-type="species" reg="aculeatum">aculeatum</tp:taxon-name-part>
              </tp:taxon-name><comment>(L.) Roth (<tp:taxon-name><tp:taxon-name-part taxon-name-part-type="genus" reg="Polypodium">P.</tp:taxon-name-part><tp:taxon-name-part taxon-name-part-type="species" reg="lobatum">lobatum</tp:taxon-name-part></tp:taxon-name> L., <tp:taxon-name><tp:taxon-name-part taxon-name-part-type="genus" reg="Aspidium">Aspidium</tp:taxon-name-part><tp:taxon-name-part taxon-name-part-type="species" reg="lobatum">lobatum</tp:taxon-name-part></tp:taxon-name> Sw.). Ukraine, Kolomyja: Knyazhdvir, Aug 1913, A. Wróblewski (as <tp:taxon-name><tp:taxon-name-part taxon-name-part-type="genus" reg="Milesina">M.</tp:taxon-name-part><tp:taxon-name-part taxon-name-part-type="species" reg="vogesiaca">vogesiaca</tp:taxon-name-part></tp:taxon-name>: Sydow, Uredineen 2742; GLM, GLM-53030; W, 1916-4289); Knyazhdvir, Sep 1913, A. Wróblewski (as <tp:taxon-name><tp:taxon-name-part taxon-name-part-type="genus" reg="Milesina">M.</tp:taxon-name-part><tp:taxon-name-part taxon-name-part-type="species" reg="vogesiaca">vogesiaca</tp:taxon-name-part></tp:taxon-name>: W, 1975-18645).</comment></tp:nomenclature-citation><tp:nomenclature-citation><tp:taxon-name>
                <tp:taxon-name-part taxon-name-part-type="genus" reg="Polystichum">Polystichum</tp:taxon-name-part>
                <tp:taxon-name-part taxon-name-part-type="species" reg="braunii">braunii</tp:taxon-name-part>
              </tp:taxon-name><comment>(Spenn.) Fée. Austria, Steiermark: Buchgraben NE Oberschöckl, canyon slope, 26 Apr 1983, J. Poelt, (GZU, GZU 000313869; M, M-0205472); Deutschlandsberg, Freiland, Wildbachklamm, south of the stream, scarp, 31 Jul 2018, M. Scholler &amp; C. Scheuer (<named-content xmlns:xlink="http://www.w3.org/1999/xlink" content-type="dwc:institutional_code" xlink:type="simple">KR</named-content>, KR-M-0050247); Höllgraben, ravine forest, 29 Sep 1988, J. Poelt &amp; P. Zwetko (M, M-0205473). Koralpe, Mausegger-Graben next Sauerbrunn, NW Stainz, district Deutschlandsberg, ravine forest, silicate rock, 17 Apr 1995, J. Poelt (GZU, GZU 000313870); NW Stainz, Höllgraben WNW Marhof, ravine forest, 29 Sep 1988, J. Poelt &amp; P. Zwetko (GZU, GZU 000313867).</comment></tp:nomenclature-citation></tp:nomenclature-citation-list></tp:nomenclature><tp:treatment-sec sec-type="description" id="SECID0EBZDI"><title>Description.</title><p>Urediniospores hyaline, ellipsoidal to obovoidal, clavate, 22.5–32.5 × 12.5–17.5 µm, mostly 22.5–30.0 × 12.5–17.5 µm; wall 0.5–0.8 µm; spores smooth, germ pores low in number, probably around 4–6, 2.0–3.8 µm, mostly 2.0–3.0 µm diam., Ø 2.7 µm diam.; germ pores mostly apically, or both, basally and apically (bizonate).</p></tp:treatment-sec><tp:treatment-sec sec-type="comments" id="SECID0EGZDI"><title>Comment.</title><p><xref ref-type="bibr" rid="B37">Klenke and Scholler (2015</xref>: 649) list this species (as <italic><tp:taxon-name><tp:taxon-name-part taxon-name-part-type="genus" reg="Milesina">M.</tp:taxon-name-part><tp:taxon-name-part taxon-name-part-type="species" reg="neoexigua">neoexigua</tp:taxon-name-part></tp:taxon-name></italic> Berndt) on <italic><tp:taxon-name><tp:taxon-name-part taxon-name-part-type="genus" reg="Polystichum">Polystichum</tp:taxon-name-part><tp:taxon-name-part taxon-name-part-type="species" reg="braunii">braunii</tp:taxon-name-part></tp:taxon-name></italic> for Germany (Baden-Württemberg), based on a specimen from the Black Forest, SW Germany (KR-M-0019138). <italic><tp:taxon-name><tp:taxon-name-part taxon-name-part-type="genus" reg="Polystichum">P.</tp:taxon-name-part><tp:taxon-name-part taxon-name-part-type="species" reg="braunii">braunii</tp:taxon-name-part></tp:taxon-name></italic> is a rare member of the southern Black Forest flora. We revised host and fungus and found that it is <italic><tp:taxon-name><tp:taxon-name-part taxon-name-part-type="genus" reg="Milesina">M.</tp:taxon-name-part><tp:taxon-name-part taxon-name-part-type="species" reg="vogesiaca">vogesiaca</tp:taxon-name-part></tp:taxon-name></italic> on <italic><tp:taxon-name><tp:taxon-name-part taxon-name-part-type="genus" reg="Polystichum">P.</tp:taxon-name-part><tp:taxon-name-part taxon-name-part-type="species" reg="aculeatum">aculeatum</tp:taxon-name-part></tp:taxon-name></italic>. Thus, the presence of <italic><tp:taxon-name><tp:taxon-name-part taxon-name-part-type="genus" reg="Milesina">M.</tp:taxon-name-part><tp:taxon-name-part taxon-name-part-type="species" reg="exigua">exigua</tp:taxon-name-part></tp:taxon-name></italic> in Germany has not been confirmed. Germ pores are more difficult to visualise and need more time to evaluate.</p></tp:treatment-sec><tp:treatment-sec><!--Section generated to contain objects referenced in tp:taxon-treatment.--><fig id="F6" position="float" orientation="portrait"><label>Figure 6.</label><caption><p>Urediniospores of 11 <italic><tp:taxon-name><tp:taxon-name-part taxon-name-part-type="genus" reg="Milesina">Milesina</tp:taxon-name-part></tp:taxon-name></italic> species. <bold>a</bold><italic><tp:taxon-name><tp:taxon-name-part taxon-name-part-type="genus" reg="Milesina">Milesina</tp:taxon-name-part><tp:taxon-name-part taxon-name-part-type="species" reg="blechni">blechni</tp:taxon-name-part></tp:taxon-name></italic> on <italic><tp:taxon-name><tp:taxon-name-part taxon-name-part-type="genus" reg="Struthiopteris">Struthiopteris</tp:taxon-name-part><tp:taxon-name-part taxon-name-part-type="species" reg="spicant">spicant</tp:taxon-name-part></tp:taxon-name></italic> (KR-M-0049039, SEM) <bold>b</bold><italic><tp:taxon-name><tp:taxon-name-part taxon-name-part-type="genus" reg="Milesina">Milesina</tp:taxon-name-part><tp:taxon-name-part taxon-name-part-type="species" reg="blechni">blechni</tp:taxon-name-part></tp:taxon-name></italic> on <italic><tp:taxon-name><tp:taxon-name-part taxon-name-part-type="genus" reg="Struthiopteris">Struthiopteris</tp:taxon-name-part><tp:taxon-name-part taxon-name-part-type="species" reg="spicant">spicant</tp:taxon-name-part></tp:taxon-name></italic>, cracked spore with released plasma, germ pores scattered (KR-M-0038523, LM phase contrast) <bold>c</bold><italic><tp:taxon-name><tp:taxon-name-part taxon-name-part-type="genus" reg="Milesina">Milesina</tp:taxon-name-part><tp:taxon-name-part taxon-name-part-type="species" reg="carpatica">carpatica</tp:taxon-name-part></tp:taxon-name></italic> on <italic><tp:taxon-name><tp:taxon-name-part taxon-name-part-type="genus" reg="Dryopteris">Dryopteris</tp:taxon-name-part><tp:taxon-name-part taxon-name-part-type="species" reg="filix-mas">filix-mas</tp:taxon-name-part></tp:taxon-name></italic> (KR-M-0043192, SEM) <bold>d</bold><italic><tp:taxon-name><tp:taxon-name-part taxon-name-part-type="genus" reg="Milesina">Milesina</tp:taxon-name-part><tp:taxon-name-part taxon-name-part-type="species" reg="exigua">exigua</tp:taxon-name-part></tp:taxon-name></italic> on <italic><tp:taxon-name><tp:taxon-name-part taxon-name-part-type="genus" reg="Polystichum">Polystichum</tp:taxon-name-part><tp:taxon-name-part taxon-name-part-type="species" reg="braunii">braunii</tp:taxon-name-part></tp:taxon-name></italic>, smooth surface (M, M-020547, SEM) <bold>e</bold><italic><tp:taxon-name><tp:taxon-name-part taxon-name-part-type="genus" reg="Milesina">Milesina</tp:taxon-name-part><tp:taxon-name-part taxon-name-part-type="species" reg="exigua">exigua</tp:taxon-name-part></tp:taxon-name></italic> on <italic><tp:taxon-name><tp:taxon-name-part taxon-name-part-type="genus" reg="Polystichum">Polystichum</tp:taxon-name-part><tp:taxon-name-part taxon-name-part-type="species" reg="braunii">braunii</tp:taxon-name-part></tp:taxon-name></italic>, smooth surface, plasma-free spore, germ pores bipolar (M, M-0205472, LM, phase contrast) <bold>f</bold><italic><tp:taxon-name><tp:taxon-name-part taxon-name-part-type="genus" reg="Milesina">Milesina</tp:taxon-name-part><tp:taxon-name-part taxon-name-part-type="species" reg="feurichii">feurichii</tp:taxon-name-part></tp:taxon-name></italic> on <italic><tp:taxon-name><tp:taxon-name-part taxon-name-part-type="genus" reg="Asplenium">Asplenium</tp:taxon-name-part><tp:taxon-name-part taxon-name-part-type="species" reg="septentrionale">septentrionale</tp:taxon-name-part></tp:taxon-name></italic> with smooth areas on surface (KR-M-0043159, SEM) <bold>g</bold><italic><tp:taxon-name><tp:taxon-name-part taxon-name-part-type="genus" reg="Milesina">Milesina</tp:taxon-name-part><tp:taxon-name-part taxon-name-part-type="species" reg="feurichii">feurichii</tp:taxon-name-part></tp:taxon-name></italic> on <italic><tp:taxon-name><tp:taxon-name-part taxon-name-part-type="genus" reg="Asplenium">Asplenium</tp:taxon-name-part><tp:taxon-name-part taxon-name-part-type="species" reg="septentrionale">septentrionale</tp:taxon-name-part></tp:taxon-name></italic>, cracked plasma-free spore, germ pores scattered (KR-M-0043159, LM, phase contrast) <bold>h</bold><italic><tp:taxon-name><tp:taxon-name-part taxon-name-part-type="genus" reg="Milesina">Milesina</tp:taxon-name-part><tp:taxon-name-part taxon-name-part-type="species" reg="kriegeriana">kriegeriana</tp:taxon-name-part></tp:taxon-name></italic> on <italic><tp:taxon-name><tp:taxon-name-part taxon-name-part-type="genus" reg="Dryopteris">Dryopteris</tp:taxon-name-part><tp:taxon-name-part taxon-name-part-type="species" reg="carthusiana">carthusiana</tp:taxon-name-part></tp:taxon-name></italic> (KR-M-0048085, SEM) <bold>i</bold><italic><tp:taxon-name><tp:taxon-name-part taxon-name-part-type="genus" reg="Milesina">Milesina</tp:taxon-name-part><tp:taxon-name-part taxon-name-part-type="species" reg="magnusiana">magnusiana</tp:taxon-name-part></tp:taxon-name></italic> on <italic><tp:taxon-name><tp:taxon-name-part taxon-name-part-type="genus" reg="Asplenium">Asplenium</tp:taxon-name-part><tp:taxon-name-part taxon-name-part-type="species" reg="adiantum-nigrum">adiantum-nigrum</tp:taxon-name-part></tp:taxon-name></italic> with smooth areas on surface (M, M-0205474, SEM) <bold>j</bold><italic><tp:taxon-name><tp:taxon-name-part taxon-name-part-type="genus" reg="Milesina">Milesina</tp:taxon-name-part><tp:taxon-name-part taxon-name-part-type="species" reg="magnusiana">magnusiana</tp:taxon-name-part></tp:taxon-name></italic> on <italic><tp:taxon-name><tp:taxon-name-part taxon-name-part-type="genus" reg="Asplenium">Asplenium</tp:taxon-name-part><tp:taxon-name-part taxon-name-part-type="species" reg="adiantum-nigrum">adiantum-nigrum</tp:taxon-name-part></tp:taxon-name></italic>, spore plasma-free, germ pores scattered (M, M-0205474, LM, phase contrast) <bold>k</bold><italic><tp:taxon-name><tp:taxon-name-part taxon-name-part-type="genus" reg="Milesina">Milesina</tp:taxon-name-part><tp:taxon-name-part taxon-name-part-type="species" reg="murariae">murariae</tp:taxon-name-part></tp:taxon-name></italic> on <italic><tp:taxon-name><tp:taxon-name-part taxon-name-part-type="genus" reg="Asplenium">Asplenium</tp:taxon-name-part><tp:taxon-name-part taxon-name-part-type="species" reg="ruta-muraria">ruta-muraria</tp:taxon-name-part></tp:taxon-name></italic> with smooth areas on surface (KR-M-0035461, SEM) <bold>l</bold><italic><tp:taxon-name><tp:taxon-name-part taxon-name-part-type="genus" reg="Milesina">Milesina</tp:taxon-name-part><tp:taxon-name-part taxon-name-part-type="species" reg="murariae">murariae</tp:taxon-name-part></tp:taxon-name></italic> on <italic><tp:taxon-name><tp:taxon-name-part taxon-name-part-type="genus" reg="Asplenium">Asplenium</tp:taxon-name-part><tp:taxon-name-part taxon-name-part-type="species" reg="ruta-muraria">ruta-muraria</tp:taxon-name-part></tp:taxon-name></italic>, cracked spore with released plasma, germ pores scattered (KR-M-0043154, LM, phase contrast) <bold>m</bold><italic><tp:taxon-name><tp:taxon-name-part taxon-name-part-type="genus" reg="Milesina">Milesina</tp:taxon-name-part><tp:taxon-name-part taxon-name-part-type="species" reg="polypodii">polypodii</tp:taxon-name-part></tp:taxon-name></italic> on <italic><tp:taxon-name><tp:taxon-name-part taxon-name-part-type="genus" reg="Polypodium">Polypodium</tp:taxon-name-part><tp:taxon-name-part taxon-name-part-type="species" reg="vulgare">vulgare</tp:taxon-name-part></tp:taxon-name></italic> with smooth areas on surface (KR-M-0043173, SEM) <bold>n</bold><italic><tp:taxon-name><tp:taxon-name-part taxon-name-part-type="genus" reg="Milesina">Milesina</tp:taxon-name-part><tp:taxon-name-part taxon-name-part-type="species" reg="scolopendrii">scolopendrii</tp:taxon-name-part></tp:taxon-name></italic> on <italic><tp:taxon-name><tp:taxon-name-part taxon-name-part-type="genus" reg="Asplenium">Asplenium</tp:taxon-name-part><tp:taxon-name-part taxon-name-part-type="species" reg="scolopendrium">scolopendrium</tp:taxon-name-part></tp:taxon-name></italic> with smooth areas on surface (KR-M-0049049, SEM) <bold>o</bold><italic><tp:taxon-name><tp:taxon-name-part taxon-name-part-type="genus" reg="Milesina">Milesina</tp:taxon-name-part><tp:taxon-name-part taxon-name-part-type="species" reg="vogesiaca">vogesiaca</tp:taxon-name-part></tp:taxon-name></italic> on <italic><tp:taxon-name><tp:taxon-name-part taxon-name-part-type="genus" reg="Polystichum">Polystichum</tp:taxon-name-part><tp:taxon-name-part taxon-name-part-type="species" reg="aculeatum">aculeatum</tp:taxon-name-part></tp:taxon-name></italic>, surface with very flat warts at the tip of the spore (arrow) (KR-M-0043160, SEM) <bold>p</bold><italic><tp:taxon-name><tp:taxon-name-part taxon-name-part-type="genus" reg="Milesina">Milesina</tp:taxon-name-part><tp:taxon-name-part taxon-name-part-type="species" reg="vogesiaca">vogesiaca</tp:taxon-name-part></tp:taxon-name></italic> on <italic><tp:taxon-name><tp:taxon-name-part taxon-name-part-type="genus" reg="Polystichum">Polystichum</tp:taxon-name-part><tp:taxon-name-part taxon-name-part-type="species" reg="aculeatum">aculeatum</tp:taxon-name-part></tp:taxon-name></italic>, surface smooth (no warts visible at the tip), germ pores bipolar (KR-M-0043175, LM, phase contrast) <bold>q</bold><italic><tp:taxon-name><tp:taxon-name-part taxon-name-part-type="genus" reg="Milesina">Milesina</tp:taxon-name-part><tp:taxon-name-part taxon-name-part-type="species" reg="whitei">whitei</tp:taxon-name-part></tp:taxon-name></italic> on <italic><tp:taxon-name><tp:taxon-name-part taxon-name-part-type="genus" reg="Polystichum">Polystichum</tp:taxon-name-part></tp:taxon-name></italic> sp. (KR-M-0039378, SEM) <bold>r</bold><italic><tp:taxon-name><tp:taxon-name-part taxon-name-part-type="genus" reg="Milesina">Milesina</tp:taxon-name-part><tp:taxon-name-part taxon-name-part-type="species" reg="whitei">whitei</tp:taxon-name-part></tp:taxon-name></italic> on <italic><tp:taxon-name><tp:taxon-name-part taxon-name-part-type="genus" reg="Polystichum">Polystichum</tp:taxon-name-part><tp:taxon-name-part taxon-name-part-type="species" reg="setiferum">setiferum</tp:taxon-name-part></tp:taxon-name></italic>, cracked spore with released plasma, germ pores scattered (KR-M-0049177, LM, phase contrast).</p></caption><graphic xmlns:xlink="http://www.w3.org/1999/xlink" xlink:href="mycokeys-48-001-g006.jpg" position="float" orientation="portrait" xlink:type="simple" id="oo_268264.jpg"/></fig></tp:treatment-sec><ref-list><ref id="B37"><mixed-citation xmlns:xlink="http://www.w3.org/1999/xlink" xlink:type="simple"><person-group><name name-style="western"><surname>Klenke</surname><given-names>F</given-names></name><name name-style="western"><surname>Scholler</surname><given-names>M</given-names></name></person-group> (<year>2015</year>) <source>Pflanzenparasitische Kleinpilze.</source><publisher-name>Springer</publisher-name>, <publisher-loc>Berlin, Heidelberg</publisher-loc>, <size units="page">1172 pp</size>. <ext-link xlink:type="simple" ext-link-type="doi" xlink:href="10.1007/978-3-662-46162-4">https://doi.org/10.1007/978-3-662-46162-4</ext-link></mixed-citation></ref></ref-list></tp:taxon-treatment>
