# Supplementary material for: Species identification of European forest pathogens of the genus Milesina (Pucciniales) using urediniospore morphology and molecular barcoding including M.woodwardiana sp. nov
Source: MycoKeys. 2019 Mar 5;48:1–40. doi: 10.3897/mycokeys.48.30350 (PMC6414474; doi:10.3897/mycokeys.48.30350)
Supplement: XML Treatment for Milesina feurichii [file mycokeys.48.30350-treatment4.xml]

<!DOCTYPE tp:taxon-treatment
  PUBLIC "-//TaxonX//DTD Taxonomic Treatment Publishing DTD v0 20100105//EN" "tax-treatment-NSO.dtd">
<tp:taxon-treatment xmlns:tp="http://www.plazi.org/taxpub"><tp:treatment-meta><kwd-group><label>Taxon classification</label><kwd><named-content xmlns:xlink="http://www.w3.org/1999/xlink" content-type="kingdom">Fungi</named-content></kwd><kwd><named-content xmlns:xlink="http://www.w3.org/1999/xlink" content-type="order">Pucciniales</named-content></kwd><kwd><named-content xmlns:xlink="http://www.w3.org/1999/xlink" content-type="family">Pucciniastraceae</named-content></kwd></kwd-group><mixed-citation publication-type="journal"><person-group><name><surname>Bubner</surname><given-names>Ben</given-names></name><name><surname>Buchheit</surname><given-names>Ramona</given-names></name><name><surname>Friedrich</surname><given-names>Frank</given-names></name><name><surname>Kummer</surname><given-names>Volker</given-names></name><name><surname>Scholler</surname><given-names>Markus</given-names></name></person-group><article-title>Species identification of European forest pathogens of the genus <italic><tp:taxon-name><tp:taxon-name-part taxon-name-part-type="genus" reg="Milesina">Milesina</tp:taxon-name-part></tp:taxon-name></italic> (<tp:taxon-name><tp:taxon-name-part taxon-name-part-type="order">Pucciniales</tp:taxon-name-part></tp:taxon-name>) using urediniospore morphology and molecular barcoding including <italic><tp:taxon-name><tp:taxon-name-part taxon-name-part-type="genus" reg="Milesina">M.</tp:taxon-name-part><tp:taxon-name-part taxon-name-part-type="species" reg="woodwardiana">woodwardiana</tp:taxon-name-part></tp:taxon-name></italic> sp. nov.</article-title><source>MycoKeys</source><day>5</day><month>3</month><year>2019</year><volume>48</volume><fpage>1</fpage><lpage>40</lpage><pub-id pub-id-type="doi">10.3897/mycokeys.48.30350</pub-id></mixed-citation></tp:treatment-meta><tp:nomenclature><tp:taxon-name>
            <tp:taxon-name-part taxon-name-part-type="genus" reg="Milesina">Milesina</tp:taxon-name-part>
            <tp:taxon-name-part taxon-name-part-type="species" reg="feurichii">feurichii</tp:taxon-name-part>
          </tp:taxon-name><tp:taxon-authority>(Magnus) Grove, Journal of Botany 59: 311 (1921)</tp:taxon-authority><xref ref-type="fig" rid="F6">Figure 6f, g</xref><tp:nomenclature-citation-list><tp:nomenclature-citation><tp:taxon-name>
                <tp:taxon-name-part taxon-name-part-type="genus" reg="Asplenium">Asplenium</tp:taxon-name-part>
                <tp:taxon-name-part taxon-name-part-type="species" reg="septentrionale">septentrionale</tp:taxon-name-part>
              </tp:taxon-name><comment>(L.) Hoffm. Germany, Hessen: Werra-Meißner, Eschwege, Albungen, rock, 13 Apr 2013, H. Thiel, II (<named-content xmlns:xlink="http://www.w3.org/1999/xlink" content-type="dwc:institutional_code" xlink:type="simple">KR</named-content>, KR-M-0043159); Sachsen: Vogtland, NNW Jocketa, NSG Steinicht, 9 May 1999, H. Jage &amp; F. Klenke, II (GLM, GLM-F103536); Switzerland, Ticino: Locarno, Sciarana, Cugnasco, vineyard, dry stone wall, 9 Dec 2017, L. Beenken (<named-content xmlns:xlink="http://www.w3.org/1999/xlink" content-type="dwc:institutional_code" xlink:type="simple">KR</named-content>, KR-M-0044955).</comment></tp:nomenclature-citation></tp:nomenclature-citation-list></tp:nomenclature><tp:treatment-sec sec-type="description" id="SECID0EB5DI"><title>Description.</title><p>Urediniospores hyaline, ellipsoidal, obovoidal to subglobose, 27.5–42.5 × 17.5–25.0 µm, mostly 30.0–37.5 × 20.0–22.5 µm; wall 0.5–1.8 µm, mostly 0.5–1.0 µm thick; spores densely echinulate with 1–2, mostly 1 round to ovoidal smooth area, typically located centrally, smooth area 7.5–17.5 × 6.5–10.0 µm, mostly 10.0–15.0 × 7.5–10.0 µm, spines 1.5–2.5 µm, mostly 1.8-2.2 µm long, irregularly distributed, spines typically straight and perpendicular to the wall, distance between spine bases 1.0–9.0 µm, mostly 1.0–5.0 µm, spine base mostly around 1 µm; germ pores scattered, 5–11, mostly 6–7, 1.3–3.0 µm, mostly 2.0–2.5 µm diam., Ø 2.4 µm diam.</p></tp:treatment-sec><tp:treatment-sec><!--Section generated to contain objects referenced in tp:taxon-treatment.--><fig id="F6" position="float" orientation="portrait"><label>Figure 6.</label><caption><p>Urediniospores of 11 <italic><tp:taxon-name><tp:taxon-name-part taxon-name-part-type="genus" reg="Milesina">Milesina</tp:taxon-name-part></tp:taxon-name></italic> species. <bold>a</bold><italic><tp:taxon-name><tp:taxon-name-part taxon-name-part-type="genus" reg="Milesina">Milesina</tp:taxon-name-part><tp:taxon-name-part taxon-name-part-type="species" reg="blechni">blechni</tp:taxon-name-part></tp:taxon-name></italic> on <italic><tp:taxon-name><tp:taxon-name-part taxon-name-part-type="genus" reg="Struthiopteris">Struthiopteris</tp:taxon-name-part><tp:taxon-name-part taxon-name-part-type="species" reg="spicant">spicant</tp:taxon-name-part></tp:taxon-name></italic> (KR-M-0049039, SEM) <bold>b</bold><italic><tp:taxon-name><tp:taxon-name-part taxon-name-part-type="genus" reg="Milesina">Milesina</tp:taxon-name-part><tp:taxon-name-part taxon-name-part-type="species" reg="blechni">blechni</tp:taxon-name-part></tp:taxon-name></italic> on <italic><tp:taxon-name><tp:taxon-name-part taxon-name-part-type="genus" reg="Struthiopteris">Struthiopteris</tp:taxon-name-part><tp:taxon-name-part taxon-name-part-type="species" reg="spicant">spicant</tp:taxon-name-part></tp:taxon-name></italic>, cracked spore with released plasma, germ pores scattered (KR-M-0038523, LM phase contrast) <bold>c</bold><italic><tp:taxon-name><tp:taxon-name-part taxon-name-part-type="genus" reg="Milesina">Milesina</tp:taxon-name-part><tp:taxon-name-part taxon-name-part-type="species" reg="carpatica">carpatica</tp:taxon-name-part></tp:taxon-name></italic> on <italic><tp:taxon-name><tp:taxon-name-part taxon-name-part-type="genus" reg="Dryopteris">Dryopteris</tp:taxon-name-part><tp:taxon-name-part taxon-name-part-type="species" reg="filix-mas">filix-mas</tp:taxon-name-part></tp:taxon-name></italic> (KR-M-0043192, SEM) <bold>d</bold><italic><tp:taxon-name><tp:taxon-name-part taxon-name-part-type="genus" reg="Milesina">Milesina</tp:taxon-name-part><tp:taxon-name-part taxon-name-part-type="species" reg="exigua">exigua</tp:taxon-name-part></tp:taxon-name></italic> on <italic><tp:taxon-name><tp:taxon-name-part taxon-name-part-type="genus" reg="Polystichum">Polystichum</tp:taxon-name-part><tp:taxon-name-part taxon-name-part-type="species" reg="braunii">braunii</tp:taxon-name-part></tp:taxon-name></italic>, smooth surface (M, M-020547, SEM) <bold>e</bold><italic><tp:taxon-name><tp:taxon-name-part taxon-name-part-type="genus" reg="Milesina">Milesina</tp:taxon-name-part><tp:taxon-name-part taxon-name-part-type="species" reg="exigua">exigua</tp:taxon-name-part></tp:taxon-name></italic> on <italic><tp:taxon-name><tp:taxon-name-part taxon-name-part-type="genus" reg="Polystichum">Polystichum</tp:taxon-name-part><tp:taxon-name-part taxon-name-part-type="species" reg="braunii">braunii</tp:taxon-name-part></tp:taxon-name></italic>, smooth surface, plasma-free spore, germ pores bipolar (M, M-0205472, LM, phase contrast) <bold>f</bold><italic><tp:taxon-name><tp:taxon-name-part taxon-name-part-type="genus" reg="Milesina">Milesina</tp:taxon-name-part><tp:taxon-name-part taxon-name-part-type="species" reg="feurichii">feurichii</tp:taxon-name-part></tp:taxon-name></italic> on <italic><tp:taxon-name><tp:taxon-name-part taxon-name-part-type="genus" reg="Asplenium">Asplenium</tp:taxon-name-part><tp:taxon-name-part taxon-name-part-type="species" reg="septentrionale">septentrionale</tp:taxon-name-part></tp:taxon-name></italic> with smooth areas on surface (KR-M-0043159, SEM) <bold>g</bold><italic><tp:taxon-name><tp:taxon-name-part taxon-name-part-type="genus" reg="Milesina">Milesina</tp:taxon-name-part><tp:taxon-name-part taxon-name-part-type="species" reg="feurichii">feurichii</tp:taxon-name-part></tp:taxon-name></italic> on <italic><tp:taxon-name><tp:taxon-name-part taxon-name-part-type="genus" reg="Asplenium">Asplenium</tp:taxon-name-part><tp:taxon-name-part taxon-name-part-type="species" reg="septentrionale">septentrionale</tp:taxon-name-part></tp:taxon-name></italic>, cracked plasma-free spore, germ pores scattered (KR-M-0043159, LM, phase contrast) <bold>h</bold><italic><tp:taxon-name><tp:taxon-name-part taxon-name-part-type="genus" reg="Milesina">Milesina</tp:taxon-name-part><tp:taxon-name-part taxon-name-part-type="species" reg="kriegeriana">kriegeriana</tp:taxon-name-part></tp:taxon-name></italic> on <italic><tp:taxon-name><tp:taxon-name-part taxon-name-part-type="genus" reg="Dryopteris">Dryopteris</tp:taxon-name-part><tp:taxon-name-part taxon-name-part-type="species" reg="carthusiana">carthusiana</tp:taxon-name-part></tp:taxon-name></italic> (KR-M-0048085, SEM) <bold>i</bold><italic><tp:taxon-name><tp:taxon-name-part taxon-name-part-type="genus" reg="Milesina">Milesina</tp:taxon-name-part><tp:taxon-name-part taxon-name-part-type="species" reg="magnusiana">magnusiana</tp:taxon-name-part></tp:taxon-name></italic> on <italic><tp:taxon-name><tp:taxon-name-part taxon-name-part-type="genus" reg="Asplenium">Asplenium</tp:taxon-name-part><tp:taxon-name-part taxon-name-part-type="species" reg="adiantum-nigrum">adiantum-nigrum</tp:taxon-name-part></tp:taxon-name></italic> with smooth areas on surface (M, M-0205474, SEM) <bold>j</bold><italic><tp:taxon-name><tp:taxon-name-part taxon-name-part-type="genus" reg="Milesina">Milesina</tp:taxon-name-part><tp:taxon-name-part taxon-name-part-type="species" reg="magnusiana">magnusiana</tp:taxon-name-part></tp:taxon-name></italic> on <italic><tp:taxon-name><tp:taxon-name-part taxon-name-part-type="genus" reg="Asplenium">Asplenium</tp:taxon-name-part><tp:taxon-name-part taxon-name-part-type="species" reg="adiantum-nigrum">adiantum-nigrum</tp:taxon-name-part></tp:taxon-name></italic>, spore plasma-free, germ pores scattered (M, M-0205474, LM, phase contrast) <bold>k</bold><italic><tp:taxon-name><tp:taxon-name-part taxon-name-part-type="genus" reg="Milesina">Milesina</tp:taxon-name-part><tp:taxon-name-part taxon-name-part-type="species" reg="murariae">murariae</tp:taxon-name-part></tp:taxon-name></italic> on <italic><tp:taxon-name><tp:taxon-name-part taxon-name-part-type="genus" reg="Asplenium">Asplenium</tp:taxon-name-part><tp:taxon-name-part taxon-name-part-type="species" reg="ruta-muraria">ruta-muraria</tp:taxon-name-part></tp:taxon-name></italic> with smooth areas on surface (KR-M-0035461, SEM) <bold>l</bold><italic><tp:taxon-name><tp:taxon-name-part taxon-name-part-type="genus" reg="Milesina">Milesina</tp:taxon-name-part><tp:taxon-name-part taxon-name-part-type="species" reg="murariae">murariae</tp:taxon-name-part></tp:taxon-name></italic> on <italic><tp:taxon-name><tp:taxon-name-part taxon-name-part-type="genus" reg="Asplenium">Asplenium</tp:taxon-name-part><tp:taxon-name-part taxon-name-part-type="species" reg="ruta-muraria">ruta-muraria</tp:taxon-name-part></tp:taxon-name></italic>, cracked spore with released plasma, germ pores scattered (KR-M-0043154, LM, phase contrast) <bold>m</bold><italic><tp:taxon-name><tp:taxon-name-part taxon-name-part-type="genus" reg="Milesina">Milesina</tp:taxon-name-part><tp:taxon-name-part taxon-name-part-type="species" reg="polypodii">polypodii</tp:taxon-name-part></tp:taxon-name></italic> on <italic><tp:taxon-name><tp:taxon-name-part taxon-name-part-type="genus" reg="Polypodium">Polypodium</tp:taxon-name-part><tp:taxon-name-part taxon-name-part-type="species" reg="vulgare">vulgare</tp:taxon-name-part></tp:taxon-name></italic> with smooth areas on surface (KR-M-0043173, SEM) <bold>n</bold><italic><tp:taxon-name><tp:taxon-name-part taxon-name-part-type="genus" reg="Milesina">Milesina</tp:taxon-name-part><tp:taxon-name-part taxon-name-part-type="species" reg="scolopendrii">scolopendrii</tp:taxon-name-part></tp:taxon-name></italic> on <italic><tp:taxon-name><tp:taxon-name-part taxon-name-part-type="genus" reg="Asplenium">Asplenium</tp:taxon-name-part><tp:taxon-name-part taxon-name-part-type="species" reg="scolopendrium">scolopendrium</tp:taxon-name-part></tp:taxon-name></italic> with smooth areas on surface (KR-M-0049049, SEM) <bold>o</bold><italic><tp:taxon-name><tp:taxon-name-part taxon-name-part-type="genus" reg="Milesina">Milesina</tp:taxon-name-part><tp:taxon-name-part taxon-name-part-type="species" reg="vogesiaca">vogesiaca</tp:taxon-name-part></tp:taxon-name></italic> on <italic><tp:taxon-name><tp:taxon-name-part taxon-name-part-type="genus" reg="Polystichum">Polystichum</tp:taxon-name-part><tp:taxon-name-part taxon-name-part-type="species" reg="aculeatum">aculeatum</tp:taxon-name-part></tp:taxon-name></italic>, surface with very flat warts at the tip of the spore (arrow) (KR-M-0043160, SEM) <bold>p</bold><italic><tp:taxon-name><tp:taxon-name-part taxon-name-part-type="genus" reg="Milesina">Milesina</tp:taxon-name-part><tp:taxon-name-part taxon-name-part-type="species" reg="vogesiaca">vogesiaca</tp:taxon-name-part></tp:taxon-name></italic> on <italic><tp:taxon-name><tp:taxon-name-part taxon-name-part-type="genus" reg="Polystichum">Polystichum</tp:taxon-name-part><tp:taxon-name-part taxon-name-part-type="species" reg="aculeatum">aculeatum</tp:taxon-name-part></tp:taxon-name></italic>, surface smooth (no warts visible at the tip), germ pores bipolar (KR-M-0043175, LM, phase contrast) <bold>q</bold><italic><tp:taxon-name><tp:taxon-name-part taxon-name-part-type="genus" reg="Milesina">Milesina</tp:taxon-name-part><tp:taxon-name-part taxon-name-part-type="species" reg="whitei">whitei</tp:taxon-name-part></tp:taxon-name></italic> on <italic><tp:taxon-name><tp:taxon-name-part taxon-name-part-type="genus" reg="Polystichum">Polystichum</tp:taxon-name-part></tp:taxon-name></italic> sp. (KR-M-0039378, SEM) <bold>r</bold><italic><tp:taxon-name><tp:taxon-name-part taxon-name-part-type="genus" reg="Milesina">Milesina</tp:taxon-name-part><tp:taxon-name-part taxon-name-part-type="species" reg="whitei">whitei</tp:taxon-name-part></tp:taxon-name></italic> on <italic><tp:taxon-name><tp:taxon-name-part taxon-name-part-type="genus" reg="Polystichum">Polystichum</tp:taxon-name-part><tp:taxon-name-part taxon-name-part-type="species" reg="setiferum">setiferum</tp:taxon-name-part></tp:taxon-name></italic>, cracked spore with released plasma, germ pores scattered (KR-M-0049177, LM, phase contrast).</p></caption><graphic xmlns:xlink="http://www.w3.org/1999/xlink" xlink:href="mycokeys-48-001-g006.jpg" position="float" orientation="portrait" xlink:type="simple" id="oo_268264.jpg"/></fig></tp:treatment-sec></tp:taxon-treatment>
