# Supplementary material for: Species identification of European forest pathogens of the genus Milesina (Pucciniales) using urediniospore morphology and molecular barcoding including M.woodwardiana sp. nov
Source: MycoKeys. 2019 Mar 5;48:1–40. doi: 10.3897/mycokeys.48.30350 (PMC6414474; doi:10.3897/mycokeys.48.30350)
Supplement: XML Treatment for Milesina kriegeriana [file mycokeys.48.30350-treatment5.xml]

<!DOCTYPE tp:taxon-treatment
  PUBLIC "-//TaxonX//DTD Taxonomic Treatment Publishing DTD v0 20100105//EN" "tax-treatment-NSO.dtd">
<tp:taxon-treatment xmlns:tp="http://www.plazi.org/taxpub"><tp:treatment-meta><kwd-group><label>Taxon classification</label><kwd><named-content xmlns:xlink="http://www.w3.org/1999/xlink" content-type="kingdom">Fungi</named-content></kwd><kwd><named-content xmlns:xlink="http://www.w3.org/1999/xlink" content-type="order">Pucciniales</named-content></kwd><kwd><named-content xmlns:xlink="http://www.w3.org/1999/xlink" content-type="family">Pucciniastraceae</named-content></kwd></kwd-group><mixed-citation publication-type="journal"><person-group><name><surname>Bubner</surname><given-names>Ben</given-names></name><name><surname>Buchheit</surname><given-names>Ramona</given-names></name><name><surname>Friedrich</surname><given-names>Frank</given-names></name><name><surname>Kummer</surname><given-names>Volker</given-names></name><name><surname>Scholler</surname><given-names>Markus</given-names></name></person-group><article-title>Species identification of European forest pathogens of the genus <italic><tp:taxon-name><tp:taxon-name-part taxon-name-part-type="genus" reg="Milesina">Milesina</tp:taxon-name-part></tp:taxon-name></italic> (<tp:taxon-name><tp:taxon-name-part taxon-name-part-type="order">Pucciniales</tp:taxon-name-part></tp:taxon-name>) using urediniospore morphology and molecular barcoding including <italic><tp:taxon-name><tp:taxon-name-part taxon-name-part-type="genus" reg="Milesina">M.</tp:taxon-name-part><tp:taxon-name-part taxon-name-part-type="species" reg="woodwardiana">woodwardiana</tp:taxon-name-part></tp:taxon-name></italic> sp. nov.</article-title><source>MycoKeys</source><day>5</day><month>3</month><year>2019</year><volume>48</volume><fpage>1</fpage><lpage>40</lpage><pub-id pub-id-type="doi">10.3897/mycokeys.48.30350</pub-id></mixed-citation></tp:treatment-meta><tp:nomenclature><tp:taxon-name>
            <tp:taxon-name-part taxon-name-part-type="genus" reg="Milesina">Milesina</tp:taxon-name-part>
            <tp:taxon-name-part taxon-name-part-type="species" reg="kriegeriana">kriegeriana</tp:taxon-name-part>
          </tp:taxon-name><tp:taxon-authority>(Magnus) Magnus, Bulletin de l’Institute et de jardin botanique de L’Université de Beograd 27: 325 (1909)</tp:taxon-authority><xref ref-type="fig" rid="F6">Figure 6h</xref><tp:nomenclature-citation-list><tp:nomenclature-citation><tp:taxon-name>
                <tp:taxon-name-part taxon-name-part-type="genus" reg="Dryopteris">Dryopteris</tp:taxon-name-part>
                <tp:taxon-name-part taxon-name-part-type="species" reg="borreri">borreri</tp:taxon-name-part>
              </tp:taxon-name><comment>(Newman) Oberholzer &amp; Tavel. Germany, Thüringen: Eichsfeld, Hundeshagen, forest stream canyon, 20 May 2014, H. Thiel (<named-content xmlns:xlink="http://www.w3.org/1999/xlink" content-type="dwc:institutional_code" xlink:type="simple">KR</named-content>, KR-M-0043164).</comment></tp:nomenclature-citation><tp:nomenclature-citation><tp:taxon-name>
                <tp:taxon-name-part taxon-name-part-type="genus" reg="Dryopteris">D.</tp:taxon-name-part>
                <tp:taxon-name-part taxon-name-part-type="species" reg="carthusiana">carthusiana</tp:taxon-name-part>
              </tp:taxon-name><comment>(Vill.) H.P. Fuchs. (= <tp:taxon-name><tp:taxon-name-part taxon-name-part-type="genus" reg="Aspidium">Aspidium</tp:taxon-name-part><tp:taxon-name-part taxon-name-part-type="species" reg="spinulosum">spinulosum</tp:taxon-name-part></tp:taxon-name> Sw.). Germany, Sachsen: Bad Schandau, Schrammsteine, Sep 1893, Wegener, II (B, B 700016500); Sächsische Schweiz, 2 Nov 1901, W. Krieger, II (B, B 700016501); Uttewalder Grund, Oct and Nov 1901, W. Krieger (Krieger, <tp:taxon-name><tp:taxon-name-part taxon-name-part-type="kingdom">Fungi</tp:taxon-name-part></tp:taxon-name> Sax. Exs. 1711; HBG, 1/2338, 2/2338, 3/2338, type); Uttewalder Grund, Nov 1901, P. Magnus (B, B 700016499); Uttewalder Grund, Nov 1901, W. Krieger, II (B, B 700016498); Polenzthal (Polenztal), Königstein (Elbe), Sep 1901, W. Krieger, II (B, B 700016497); Sachsen-Anhalt: Burgenland, Wischroda, Braunsroda, 8 Okt 2013, H. Jage, II (<named-content xmlns:xlink="http://www.w3.org/1999/xlink" content-type="dwc:institutional_code" xlink:type="simple">KR</named-content>, KR-M-0048086); Stendal, Gollensdorf, pine forest, 19 Oct 2014, H. Zimmermann (<named-content xmlns:xlink="http://www.w3.org/1999/xlink" content-type="dwc:institutional_code" xlink:type="simple">KR</named-content>, KR-M-0048085); Wittenberg, Kemberg, Graditz, pine forest, 22 Feb 2014, H. Jage, II (<named-content xmlns:xlink="http://www.w3.org/1999/xlink" content-type="dwc:institutional_code" xlink:type="simple">KR</named-content>, KR-M-0048087); Lüchow-Dannenberg, Dannenberg (Elbe), pine forest, 18 Mar 2014, H. Thiel (<named-content xmlns:xlink="http://www.w3.org/1999/xlink" content-type="dwc:institutional_code" xlink:type="simple">KR</named-content>, KR-M-0043170).</comment></tp:nomenclature-citation><tp:nomenclature-citation><tp:taxon-name>
                <tp:taxon-name-part taxon-name-part-type="genus" reg="Dryopteris">D.</tp:taxon-name-part>
                <tp:taxon-name-part taxon-name-part-type="species" reg="dilatata">dilatata</tp:taxon-name-part>
              </tp:taxon-name><comment>(Hoffm.) A. Gray. Germany, Baden-Württemberg: Schwarzwald, Seebach, wayside, 4 Apr 2017, M. Scholler &amp; <tp:taxon-name><tp:taxon-name-part taxon-name-part-type="genus" reg="Milesina">M.</tp:taxon-name-part></tp:taxon-name> Wieners (<named-content xmlns:xlink="http://www.w3.org/1999/xlink" content-type="dwc:institutional_code" xlink:type="simple">KR</named-content>, KR-M-0048477); Ortenau, Seebach, NSG “Wilder See-Hornisgrinde”, spruce-fir forest, wayside, 4 Apr 2017, M. Scholler &amp; <tp:taxon-name><tp:taxon-name-part taxon-name-part-type="genus" reg="Milesina">M.</tp:taxon-name-part></tp:taxon-name> Wieners (<named-content xmlns:xlink="http://www.w3.org/1999/xlink" content-type="dwc:institutional_code" xlink:type="simple">KR</named-content>, KR-M-0048480); Hessen, Werra-Meißner, Lichtenau Hoher Meißner, broadleaved forest, 13 Mar 2014, H. Thiel (<named-content xmlns:xlink="http://www.w3.org/1999/xlink" content-type="dwc:institutional_code" xlink:type="simple">KR</named-content>, KR-M-0043162); Mecklenburg-Vorpommern, Rügen, Putbus, Vilm, forest, 20 Aug 2014, H. Thiel (<named-content xmlns:xlink="http://www.w3.org/1999/xlink" content-type="dwc:institutional_code" xlink:type="simple">KR</named-content>, KR-M-0039321); Rügen, Putbus, Vilm, 20 Aug 2014, S. Hoeflich, H. Jage, II (<named-content xmlns:xlink="http://www.w3.org/1999/xlink" content-type="dwc:institutional_code" xlink:type="simple">KR</named-content>, KR-M-0048357); Niedersachsen, Göttingen, Landolfshausen, Potzwenden, douglas fir-spruce forest, 18 Jan 2014, H. Thiel (<named-content xmlns:xlink="http://www.w3.org/1999/xlink" content-type="dwc:institutional_code" xlink:type="simple">KR</named-content>, KR-M-0043182); Lüchow-Dannenberg, Küsten, Sallahn, pine forest, 10 Nov 2013, H. Thiel (<named-content xmlns:xlink="http://www.w3.org/1999/xlink" content-type="dwc:institutional_code" xlink:type="simple">KR</named-content>, KR-M-0043151); Northeim, Hardegsen, Ertinghausen Meinheitsberg, spruce forest, 21 Jun 2014, H. Thiel (<named-content xmlns:xlink="http://www.w3.org/1999/xlink" content-type="dwc:institutional_code" xlink:type="simple">KR</named-content>, KR-M-0043165); Harz, Osterode, Herzberg, Lonau, spruce forest, 9 Aug 2012, H. Thiel (<named-content xmlns:xlink="http://www.w3.org/1999/xlink" content-type="dwc:institutional_code" xlink:type="simple">KR</named-content>, KR-M-0043184); Sachsen-Anhalt, Wittenberg, Schköna, pine forest, 27 Feb 2014, H. Jage, II (<named-content xmlns:xlink="http://www.w3.org/1999/xlink" content-type="dwc:institutional_code" xlink:type="simple">KR</named-content>, KR-M-0048088).</comment></tp:nomenclature-citation><tp:nomenclature-citation><tp:taxon-name>
                <tp:taxon-name-part taxon-name-part-type="genus" reg="Dryopteris">D.</tp:taxon-name-part>
                <tp:taxon-name-part taxon-name-part-type="species" reg="filix-mas">filix-mas</tp:taxon-name-part>
              </tp:taxon-name><comment>(L.) Schott. Germany, Niedersachsen: Northeim, beech forest, 16 Jan 2014, H. Thiel (<named-content xmlns:xlink="http://www.w3.org/1999/xlink" content-type="dwc:institutional_code" xlink:type="simple">KR</named-content>, KR-M-0043178); Sachsen (?): Bad Schandau?, 1895, G. Wagner, II (HBG, 4/2338).</comment></tp:nomenclature-citation></tp:nomenclature-citation-list></tp:nomenclature><tp:treatment-sec sec-type="description" id="SECID0EMHAK"><title>Description.</title><p>Urediniospores hyaline, ellipsoidal, obovoidal to oval, clavate, 25.0–47.5 × 12.5–25.0 µm, mostly 27.5–37.5 × 15.0–20.0 µm; wall 0.5–1.2 µm, mostly 0.8–1.0 µm thick; spores echinulate without spine-free areas, spines 1.2–3.0 µm, mostly 1.8–2.2 µm long, irregularly distributed, sometimes in rows, spines typically straight and perpendicular to the wall, distance between spine bases 1.0–6.0 µm, mostly 1.0–4.0 µm, mostly around 1 µm; germ pores scattered, 6–14, mostly 10–11, 1.3–3.0 µm, mostly 2.0–2.5 µm, Ø 2.3 µm diam.</p></tp:treatment-sec><tp:treatment-sec sec-type="comments" id="SECID0ERHAK"><title>Comment.</title><p>See annotation under <italic><tp:taxon-name><tp:taxon-name-part taxon-name-part-type="genus" reg="Milesina">M.</tp:taxon-name-part><tp:taxon-name-part taxon-name-part-type="species" reg="blechni">blechni</tp:taxon-name-part></tp:taxon-name></italic>.</p></tp:treatment-sec><tp:treatment-sec><!--Section generated to contain objects referenced in tp:taxon-treatment.--><fig id="F6" position="float" orientation="portrait"><label>Figure 6.</label><caption><p>Urediniospores of 11 <italic><tp:taxon-name><tp:taxon-name-part taxon-name-part-type="genus" reg="Milesina">Milesina</tp:taxon-name-part></tp:taxon-name></italic> species. <bold>a</bold><italic><tp:taxon-name><tp:taxon-name-part taxon-name-part-type="genus" reg="Milesina">Milesina</tp:taxon-name-part><tp:taxon-name-part taxon-name-part-type="species" reg="blechni">blechni</tp:taxon-name-part></tp:taxon-name></italic> on <italic><tp:taxon-name><tp:taxon-name-part taxon-name-part-type="genus" reg="Struthiopteris">Struthiopteris</tp:taxon-name-part><tp:taxon-name-part taxon-name-part-type="species" reg="spicant">spicant</tp:taxon-name-part></tp:taxon-name></italic> (KR-M-0049039, SEM) <bold>b</bold><italic><tp:taxon-name><tp:taxon-name-part taxon-name-part-type="genus" reg="Milesina">Milesina</tp:taxon-name-part><tp:taxon-name-part taxon-name-part-type="species" reg="blechni">blechni</tp:taxon-name-part></tp:taxon-name></italic> on <italic><tp:taxon-name><tp:taxon-name-part taxon-name-part-type="genus" reg="Struthiopteris">Struthiopteris</tp:taxon-name-part><tp:taxon-name-part taxon-name-part-type="species" reg="spicant">spicant</tp:taxon-name-part></tp:taxon-name></italic>, cracked spore with released plasma, germ pores scattered (KR-M-0038523, LM phase contrast) <bold>c</bold><italic><tp:taxon-name><tp:taxon-name-part taxon-name-part-type="genus" reg="Milesina">Milesina</tp:taxon-name-part><tp:taxon-name-part taxon-name-part-type="species" reg="carpatica">carpatica</tp:taxon-name-part></tp:taxon-name></italic> on <italic><tp:taxon-name><tp:taxon-name-part taxon-name-part-type="genus" reg="Dryopteris">Dryopteris</tp:taxon-name-part><tp:taxon-name-part taxon-name-part-type="species" reg="filix-mas">filix-mas</tp:taxon-name-part></tp:taxon-name></italic> (KR-M-0043192, SEM) <bold>d</bold><italic><tp:taxon-name><tp:taxon-name-part taxon-name-part-type="genus" reg="Milesina">Milesina</tp:taxon-name-part><tp:taxon-name-part taxon-name-part-type="species" reg="exigua">exigua</tp:taxon-name-part></tp:taxon-name></italic> on <italic><tp:taxon-name><tp:taxon-name-part taxon-name-part-type="genus" reg="Polystichum">Polystichum</tp:taxon-name-part><tp:taxon-name-part taxon-name-part-type="species" reg="braunii">braunii</tp:taxon-name-part></tp:taxon-name></italic>, smooth surface (M, M-020547, SEM) <bold>e</bold><italic><tp:taxon-name><tp:taxon-name-part taxon-name-part-type="genus" reg="Milesina">Milesina</tp:taxon-name-part><tp:taxon-name-part taxon-name-part-type="species" reg="exigua">exigua</tp:taxon-name-part></tp:taxon-name></italic> on <italic><tp:taxon-name><tp:taxon-name-part taxon-name-part-type="genus" reg="Polystichum">Polystichum</tp:taxon-name-part><tp:taxon-name-part taxon-name-part-type="species" reg="braunii">braunii</tp:taxon-name-part></tp:taxon-name></italic>, smooth surface, plasma-free spore, germ pores bipolar (M, M-0205472, LM, phase contrast) <bold>f</bold><italic><tp:taxon-name><tp:taxon-name-part taxon-name-part-type="genus" reg="Milesina">Milesina</tp:taxon-name-part><tp:taxon-name-part taxon-name-part-type="species" reg="feurichii">feurichii</tp:taxon-name-part></tp:taxon-name></italic> on <italic><tp:taxon-name><tp:taxon-name-part taxon-name-part-type="genus" reg="Asplenium">Asplenium</tp:taxon-name-part><tp:taxon-name-part taxon-name-part-type="species" reg="septentrionale">septentrionale</tp:taxon-name-part></tp:taxon-name></italic> with smooth areas on surface (KR-M-0043159, SEM) <bold>g</bold><italic><tp:taxon-name><tp:taxon-name-part taxon-name-part-type="genus" reg="Milesina">Milesina</tp:taxon-name-part><tp:taxon-name-part taxon-name-part-type="species" reg="feurichii">feurichii</tp:taxon-name-part></tp:taxon-name></italic> on <italic><tp:taxon-name><tp:taxon-name-part taxon-name-part-type="genus" reg="Asplenium">Asplenium</tp:taxon-name-part><tp:taxon-name-part taxon-name-part-type="species" reg="septentrionale">septentrionale</tp:taxon-name-part></tp:taxon-name></italic>, cracked plasma-free spore, germ pores scattered (KR-M-0043159, LM, phase contrast) <bold>h</bold><italic><tp:taxon-name><tp:taxon-name-part taxon-name-part-type="genus" reg="Milesina">Milesina</tp:taxon-name-part><tp:taxon-name-part taxon-name-part-type="species" reg="kriegeriana">kriegeriana</tp:taxon-name-part></tp:taxon-name></italic> on <italic><tp:taxon-name><tp:taxon-name-part taxon-name-part-type="genus" reg="Dryopteris">Dryopteris</tp:taxon-name-part><tp:taxon-name-part taxon-name-part-type="species" reg="carthusiana">carthusiana</tp:taxon-name-part></tp:taxon-name></italic> (KR-M-0048085, SEM) <bold>i</bold><italic><tp:taxon-name><tp:taxon-name-part taxon-name-part-type="genus" reg="Milesina">Milesina</tp:taxon-name-part><tp:taxon-name-part taxon-name-part-type="species" reg="magnusiana">magnusiana</tp:taxon-name-part></tp:taxon-name></italic> on <italic><tp:taxon-name><tp:taxon-name-part taxon-name-part-type="genus" reg="Asplenium">Asplenium</tp:taxon-name-part><tp:taxon-name-part taxon-name-part-type="species" reg="adiantum-nigrum">adiantum-nigrum</tp:taxon-name-part></tp:taxon-name></italic> with smooth areas on surface (M, M-0205474, SEM) <bold>j</bold><italic><tp:taxon-name><tp:taxon-name-part taxon-name-part-type="genus" reg="Milesina">Milesina</tp:taxon-name-part><tp:taxon-name-part taxon-name-part-type="species" reg="magnusiana">magnusiana</tp:taxon-name-part></tp:taxon-name></italic> on <italic><tp:taxon-name><tp:taxon-name-part taxon-name-part-type="genus" reg="Asplenium">Asplenium</tp:taxon-name-part><tp:taxon-name-part taxon-name-part-type="species" reg="adiantum-nigrum">adiantum-nigrum</tp:taxon-name-part></tp:taxon-name></italic>, spore plasma-free, germ pores scattered (M, M-0205474, LM, phase contrast) <bold>k</bold><italic><tp:taxon-name><tp:taxon-name-part taxon-name-part-type="genus" reg="Milesina">Milesina</tp:taxon-name-part><tp:taxon-name-part taxon-name-part-type="species" reg="murariae">murariae</tp:taxon-name-part></tp:taxon-name></italic> on <italic><tp:taxon-name><tp:taxon-name-part taxon-name-part-type="genus" reg="Asplenium">Asplenium</tp:taxon-name-part><tp:taxon-name-part taxon-name-part-type="species" reg="ruta-muraria">ruta-muraria</tp:taxon-name-part></tp:taxon-name></italic> with smooth areas on surface (KR-M-0035461, SEM) <bold>l</bold><italic><tp:taxon-name><tp:taxon-name-part taxon-name-part-type="genus" reg="Milesina">Milesina</tp:taxon-name-part><tp:taxon-name-part taxon-name-part-type="species" reg="murariae">murariae</tp:taxon-name-part></tp:taxon-name></italic> on <italic><tp:taxon-name><tp:taxon-name-part taxon-name-part-type="genus" reg="Asplenium">Asplenium</tp:taxon-name-part><tp:taxon-name-part taxon-name-part-type="species" reg="ruta-muraria">ruta-muraria</tp:taxon-name-part></tp:taxon-name></italic>, cracked spore with released plasma, germ pores scattered (KR-M-0043154, LM, phase contrast) <bold>m</bold><italic><tp:taxon-name><tp:taxon-name-part taxon-name-part-type="genus" reg="Milesina">Milesina</tp:taxon-name-part><tp:taxon-name-part taxon-name-part-type="species" reg="polypodii">polypodii</tp:taxon-name-part></tp:taxon-name></italic> on <italic><tp:taxon-name><tp:taxon-name-part taxon-name-part-type="genus" reg="Polypodium">Polypodium</tp:taxon-name-part><tp:taxon-name-part taxon-name-part-type="species" reg="vulgare">vulgare</tp:taxon-name-part></tp:taxon-name></italic> with smooth areas on surface (KR-M-0043173, SEM) <bold>n</bold><italic><tp:taxon-name><tp:taxon-name-part taxon-name-part-type="genus" reg="Milesina">Milesina</tp:taxon-name-part><tp:taxon-name-part taxon-name-part-type="species" reg="scolopendrii">scolopendrii</tp:taxon-name-part></tp:taxon-name></italic> on <italic><tp:taxon-name><tp:taxon-name-part taxon-name-part-type="genus" reg="Asplenium">Asplenium</tp:taxon-name-part><tp:taxon-name-part taxon-name-part-type="species" reg="scolopendrium">scolopendrium</tp:taxon-name-part></tp:taxon-name></italic> with smooth areas on surface (KR-M-0049049, SEM) <bold>o</bold><italic><tp:taxon-name><tp:taxon-name-part taxon-name-part-type="genus" reg="Milesina">Milesina</tp:taxon-name-part><tp:taxon-name-part taxon-name-part-type="species" reg="vogesiaca">vogesiaca</tp:taxon-name-part></tp:taxon-name></italic> on <italic><tp:taxon-name><tp:taxon-name-part taxon-name-part-type="genus" reg="Polystichum">Polystichum</tp:taxon-name-part><tp:taxon-name-part taxon-name-part-type="species" reg="aculeatum">aculeatum</tp:taxon-name-part></tp:taxon-name></italic>, surface with very flat warts at the tip of the spore (arrow) (KR-M-0043160, SEM) <bold>p</bold><italic><tp:taxon-name><tp:taxon-name-part taxon-name-part-type="genus" reg="Milesina">Milesina</tp:taxon-name-part><tp:taxon-name-part taxon-name-part-type="species" reg="vogesiaca">vogesiaca</tp:taxon-name-part></tp:taxon-name></italic> on <italic><tp:taxon-name><tp:taxon-name-part taxon-name-part-type="genus" reg="Polystichum">Polystichum</tp:taxon-name-part><tp:taxon-name-part taxon-name-part-type="species" reg="aculeatum">aculeatum</tp:taxon-name-part></tp:taxon-name></italic>, surface smooth (no warts visible at the tip), germ pores bipolar (KR-M-0043175, LM, phase contrast) <bold>q</bold><italic><tp:taxon-name><tp:taxon-name-part taxon-name-part-type="genus" reg="Milesina">Milesina</tp:taxon-name-part><tp:taxon-name-part taxon-name-part-type="species" reg="whitei">whitei</tp:taxon-name-part></tp:taxon-name></italic> on <italic><tp:taxon-name><tp:taxon-name-part taxon-name-part-type="genus" reg="Polystichum">Polystichum</tp:taxon-name-part></tp:taxon-name></italic> sp. (KR-M-0039378, SEM) <bold>r</bold><italic><tp:taxon-name><tp:taxon-name-part taxon-name-part-type="genus" reg="Milesina">Milesina</tp:taxon-name-part><tp:taxon-name-part taxon-name-part-type="species" reg="whitei">whitei</tp:taxon-name-part></tp:taxon-name></italic> on <italic><tp:taxon-name><tp:taxon-name-part taxon-name-part-type="genus" reg="Polystichum">Polystichum</tp:taxon-name-part><tp:taxon-name-part taxon-name-part-type="species" reg="setiferum">setiferum</tp:taxon-name-part></tp:taxon-name></italic>, cracked spore with released plasma, germ pores scattered (KR-M-0049177, LM, phase contrast).</p></caption><graphic xmlns:xlink="http://www.w3.org/1999/xlink" xlink:href="mycokeys-48-001-g006.jpg" position="float" orientation="portrait" xlink:type="simple" id="oo_268264.jpg"/></fig></tp:treatment-sec></tp:taxon-treatment>
