# Supplementary material for: Species identification of European forest pathogens of the genus Milesina (Pucciniales) using urediniospore morphology and molecular barcoding including M.woodwardiana sp. nov
Source: MycoKeys. 2019 Mar 5;48:1–40. doi: 10.3897/mycokeys.48.30350 (PMC6414474; doi:10.3897/mycokeys.48.30350)
Supplement: XML Treatment for Milesina murariae [file mycokeys.48.30350-treatment7.xml]

<!DOCTYPE tp:taxon-treatment
  PUBLIC "-//TaxonX//DTD Taxonomic Treatment Publishing DTD v0 20100105//EN" "tax-treatment-NSO.dtd">
<tp:taxon-treatment xmlns:tp="http://www.plazi.org/taxpub"><tp:treatment-meta><kwd-group><label>Taxon classification</label><kwd><named-content xmlns:xlink="http://www.w3.org/1999/xlink" content-type="kingdom">Fungi</named-content></kwd><kwd><named-content xmlns:xlink="http://www.w3.org/1999/xlink" content-type="order">Pucciniales</named-content></kwd><kwd><named-content xmlns:xlink="http://www.w3.org/1999/xlink" content-type="family">Pucciniastraceae</named-content></kwd></kwd-group><mixed-citation publication-type="journal"><person-group><name><surname>Bubner</surname><given-names>Ben</given-names></name><name><surname>Buchheit</surname><given-names>Ramona</given-names></name><name><surname>Friedrich</surname><given-names>Frank</given-names></name><name><surname>Kummer</surname><given-names>Volker</given-names></name><name><surname>Scholler</surname><given-names>Markus</given-names></name></person-group><article-title>Species identification of European forest pathogens of the genus <italic><tp:taxon-name><tp:taxon-name-part taxon-name-part-type="genus" reg="Milesina">Milesina</tp:taxon-name-part></tp:taxon-name></italic> (<tp:taxon-name><tp:taxon-name-part taxon-name-part-type="order">Pucciniales</tp:taxon-name-part></tp:taxon-name>) using urediniospore morphology and molecular barcoding including <italic><tp:taxon-name><tp:taxon-name-part taxon-name-part-type="genus" reg="Milesina">M.</tp:taxon-name-part><tp:taxon-name-part taxon-name-part-type="species" reg="woodwardiana">woodwardiana</tp:taxon-name-part></tp:taxon-name></italic> sp. nov.</article-title><source>MycoKeys</source><day>5</day><month>3</month><year>2019</year><volume>48</volume><fpage>1</fpage><lpage>40</lpage><pub-id pub-id-type="doi">10.3897/mycokeys.48.30350</pub-id></mixed-citation></tp:treatment-meta><tp:nomenclature><tp:taxon-name>
            <tp:taxon-name-part taxon-name-part-type="genus" reg="Milesina">Milesina</tp:taxon-name-part>
            <tp:taxon-name-part taxon-name-part-type="species" reg="murariae">murariae</tp:taxon-name-part>
          </tp:taxon-name><tp:taxon-authority>(Magnus) Grove, Journal of Botany, London 59: 311 (1921)</tp:taxon-authority><xref ref-type="fig" rid="F6">Figure 6k, l</xref><tp:nomenclature-citation-list><tp:nomenclature-citation><tp:taxon-name>
                <tp:taxon-name-part taxon-name-part-type="genus" reg="Asplenium">Asplenium</tp:taxon-name-part>
                <tp:taxon-name-part taxon-name-part-type="species" reg="ruta-muraria">ruta-muraria</tp:taxon-name-part>
              </tp:taxon-name><comment>L. Austria, Tirol: Landeck, 22 Feb 1900, O. Jaap, II (HBG, 7/2338); Bad Ratzen, 23 Aug 1908, P. Magnus, II (HBG, 13/2338); Innsbruck, near Klausen, 21 Aug 1902, P. Magnus, II (HBG, 14/2338); Vorarlberg: Bludenz, 21 Aug 1909, P. Magnus, II (HBG, 8/2338); Salzburg: Zell am See, 1 Sep 1890, P. Magnus, II (HBG, 6/2338); France, Alsace: Forbach, Melponte, 12 Jul 1912, A. Ludwig, II (GLM, GLM-53031); Germany, Baden-Württemberg: Freiburg/Breisgau, St. Peter, wall of monastery, 22 Aug 1999, H. Jage (<named-content xmlns:xlink="http://www.w3.org/1999/xlink" content-type="dwc:institutional_code" xlink:type="simple">KR</named-content>, KR-M-0025191); Bodensee, Konstanz, Stockach, “Am Stadtwall”, wall, 29 Aug 2000, H. Jage (<named-content xmlns:xlink="http://www.w3.org/1999/xlink" content-type="dwc:institutional_code" xlink:type="simple">KR</named-content>, KR-M-0025185); Bodensee, Konstanz, Stockach, Oberstadt “Am Stadtwall”, wall, 27 Aug 2001, H. Jage (<named-content xmlns:xlink="http://www.w3.org/1999/xlink" content-type="dwc:institutional_code" xlink:type="simple">KR</named-content>, KR-M-0025768); Tübingen, downtown, wall, 3 Jul 2008, H. Jage (<named-content xmlns:xlink="http://www.w3.org/1999/xlink" content-type="dwc:institutional_code" xlink:type="simple">KR</named-content>, KR-M-0036224); Tübingen, Bebenhausen monastery, 2 Jul 2008, H. Jage (<named-content xmlns:xlink="http://www.w3.org/1999/xlink" content-type="dwc:institutional_code" xlink:type="simple">KR</named-content>, KR-M-0036225); Sigmaringen, Beuron, monastery wall, 29 Jul 2000, H. Jage (<named-content xmlns:xlink="http://www.w3.org/1999/xlink" content-type="dwc:institutional_code" xlink:type="simple">KR</named-content>, KR-M-0025184); Niedersachsen: Hildesheim, town wall, W women’s prison, 1 Mar 2013, H. Thiel (<named-content xmlns:xlink="http://www.w3.org/1999/xlink" content-type="dwc:institutional_code" xlink:type="simple">KR</named-content>, KR-M-0043149); Osterode, Bad Grund, chalk rocks, 16 Jan 2014, H. Thiel (<named-content xmlns:xlink="http://www.w3.org/1999/xlink" content-type="dwc:institutional_code" xlink:type="simple">KR</named-content>, KR-M-0043154); Sachsen: Erzgebirge, Zschopautal, Apr 1902, G. Wagner, (HBG, 5/2338); Sachsen-Anhalt: Spielberg, Burgenlandkreis, Benndorf, wall of churchyard, 2 Jun 2014, H. Jage (<named-content xmlns:xlink="http://www.w3.org/1999/xlink" content-type="dwc:institutional_code" xlink:type="simple">KR</named-content>, KR-M-0048134); Wittenberg, Kemberg, city wall, 13 Jul 2014, H. Jage (<named-content xmlns:xlink="http://www.w3.org/1999/xlink" content-type="dwc:institutional_code" xlink:type="simple">KR</named-content>, KR-M-0048133); Thüringen: Saale-Holzland, Dornburg/Saale, cemetery wall, 21 Oct 2012, H. Jage &amp; G. Vogel (<named-content xmlns:xlink="http://www.w3.org/1999/xlink" content-type="dwc:institutional_code" xlink:type="simple">KR</named-content>, KR-M-0035461); Weimarer Land, Apolda, wall, 9 Oct 2013, H. Jage &amp; G. Vogel, (<named-content xmlns:xlink="http://www.w3.org/1999/xlink" content-type="dwc:institutional_code" xlink:type="simple">KR</named-content>, KR-M-0048132); Sachsen: Wehlen, 12 May 1911, W. Krieger (HBG, 21/2338); Italy, Alto Adige: Voldertal, next to Kreuz Häusle, 8 Sep 1910, P. Magnus, II (HBG, 9/2338); Bolcano, vineyard wall, 4 Sep 1890, P. Magnus, II (HBG, 10/2338); Bolcano, Waidbruck between Tergolerbrücke and Kollmann, 15 Jul 1907, A. Heimerl (HBG, 12/2338); Bolcano, Seis am Schlern, 20 Aug 1908, P. Magnus, II (HBG, 16/2338); Seis am Schlern, 26 Aug 1908, P. Magnus, II (HBG, 18/2338); garden wall in Vahrn, 6 Jul 1905, A. Heimerl, II (HBG, 15/2338 Merano, 14 Sep 1890, P. Magnus, II (HBG, 11/2338); Intra, Lago Maggiore, 18 Sep 1892, P. Magnus, II (HBG, 19/2338); Trentino: St. Cristoforo, Val Lugano, 27 Aug 1910, P. Magnus, II (HBG, 17/2338); Switzerland, Bern: Twann, at Bielersee, 12 Mai 1909, E. Fischer, II (HBG, 20/2338).</comment></tp:nomenclature-citation></tp:nomenclature-citation-list></tp:nomenclature><tp:treatment-sec sec-type="description" id="SECID0EKPAK"><title>Description.</title><p>Urediniospores hyaline, ellipsoidal, obovoidal to subglobose, 25.0–42.5 × 15.0–22.5 µm, mostly 27.5–35.0 × 17.5–22.5 µm; wall 1.2–2.2 µm, mostly around 2.0 µm thick; spores echinulate with 1–2, mostly 2 ovoidal smooth areas, typically located centrally, smooth area 11.5–20.0 × 7.5–12.5 µm, mostly 12.5–15.0 × 7.5–10.0 µm, spines 1.5–2.5 µm, mostly 1.8–2.2 µm long, erect, spines curved toward base, denser toward both spore poles, distance between spine bases 0.5–7.0 µm, mostly 2.0–3.5 µm, spine base 0.7–1.4 µm, mostly around 1 µm; germ pores scattered, 3–9, mostly 5–6, 2.0–3.8 µm, mostly 2.0–2.5 µm diam., Ø 2.4 µm diam.</p></tp:treatment-sec><tp:treatment-sec><!--Section generated to contain objects referenced in tp:taxon-treatment.--><fig id="F6" position="float" orientation="portrait"><label>Figure 6.</label><caption><p>Urediniospores of 11 <italic><tp:taxon-name><tp:taxon-name-part taxon-name-part-type="genus" reg="Milesina">Milesina</tp:taxon-name-part></tp:taxon-name></italic> species. <bold>a</bold><italic><tp:taxon-name><tp:taxon-name-part taxon-name-part-type="genus" reg="Milesina">Milesina</tp:taxon-name-part><tp:taxon-name-part taxon-name-part-type="species" reg="blechni">blechni</tp:taxon-name-part></tp:taxon-name></italic> on <italic><tp:taxon-name><tp:taxon-name-part taxon-name-part-type="genus" reg="Struthiopteris">Struthiopteris</tp:taxon-name-part><tp:taxon-name-part taxon-name-part-type="species" reg="spicant">spicant</tp:taxon-name-part></tp:taxon-name></italic> (KR-M-0049039, SEM) <bold>b</bold><italic><tp:taxon-name><tp:taxon-name-part taxon-name-part-type="genus" reg="Milesina">Milesina</tp:taxon-name-part><tp:taxon-name-part taxon-name-part-type="species" reg="blechni">blechni</tp:taxon-name-part></tp:taxon-name></italic> on <italic><tp:taxon-name><tp:taxon-name-part taxon-name-part-type="genus" reg="Struthiopteris">Struthiopteris</tp:taxon-name-part><tp:taxon-name-part taxon-name-part-type="species" reg="spicant">spicant</tp:taxon-name-part></tp:taxon-name></italic>, cracked spore with released plasma, germ pores scattered (KR-M-0038523, LM phase contrast) <bold>c</bold><italic><tp:taxon-name><tp:taxon-name-part taxon-name-part-type="genus" reg="Milesina">Milesina</tp:taxon-name-part><tp:taxon-name-part taxon-name-part-type="species" reg="carpatica">carpatica</tp:taxon-name-part></tp:taxon-name></italic> on <italic><tp:taxon-name><tp:taxon-name-part taxon-name-part-type="genus" reg="Dryopteris">Dryopteris</tp:taxon-name-part><tp:taxon-name-part taxon-name-part-type="species" reg="filix-mas">filix-mas</tp:taxon-name-part></tp:taxon-name></italic> (KR-M-0043192, SEM) <bold>d</bold><italic><tp:taxon-name><tp:taxon-name-part taxon-name-part-type="genus" reg="Milesina">Milesina</tp:taxon-name-part><tp:taxon-name-part taxon-name-part-type="species" reg="exigua">exigua</tp:taxon-name-part></tp:taxon-name></italic> on <italic><tp:taxon-name><tp:taxon-name-part taxon-name-part-type="genus" reg="Polystichum">Polystichum</tp:taxon-name-part><tp:taxon-name-part taxon-name-part-type="species" reg="braunii">braunii</tp:taxon-name-part></tp:taxon-name></italic>, smooth surface (M, M-020547, SEM) <bold>e</bold><italic><tp:taxon-name><tp:taxon-name-part taxon-name-part-type="genus" reg="Milesina">Milesina</tp:taxon-name-part><tp:taxon-name-part taxon-name-part-type="species" reg="exigua">exigua</tp:taxon-name-part></tp:taxon-name></italic> on <italic><tp:taxon-name><tp:taxon-name-part taxon-name-part-type="genus" reg="Polystichum">Polystichum</tp:taxon-name-part><tp:taxon-name-part taxon-name-part-type="species" reg="braunii">braunii</tp:taxon-name-part></tp:taxon-name></italic>, smooth surface, plasma-free spore, germ pores bipolar (M, M-0205472, LM, phase contrast) <bold>f</bold><italic><tp:taxon-name><tp:taxon-name-part taxon-name-part-type="genus" reg="Milesina">Milesina</tp:taxon-name-part><tp:taxon-name-part taxon-name-part-type="species" reg="feurichii">feurichii</tp:taxon-name-part></tp:taxon-name></italic> on <italic><tp:taxon-name><tp:taxon-name-part taxon-name-part-type="genus" reg="Asplenium">Asplenium</tp:taxon-name-part><tp:taxon-name-part taxon-name-part-type="species" reg="septentrionale">septentrionale</tp:taxon-name-part></tp:taxon-name></italic> with smooth areas on surface (KR-M-0043159, SEM) <bold>g</bold><italic><tp:taxon-name><tp:taxon-name-part taxon-name-part-type="genus" reg="Milesina">Milesina</tp:taxon-name-part><tp:taxon-name-part taxon-name-part-type="species" reg="feurichii">feurichii</tp:taxon-name-part></tp:taxon-name></italic> on <italic><tp:taxon-name><tp:taxon-name-part taxon-name-part-type="genus" reg="Asplenium">Asplenium</tp:taxon-name-part><tp:taxon-name-part taxon-name-part-type="species" reg="septentrionale">septentrionale</tp:taxon-name-part></tp:taxon-name></italic>, cracked plasma-free spore, germ pores scattered (KR-M-0043159, LM, phase contrast) <bold>h</bold><italic><tp:taxon-name><tp:taxon-name-part taxon-name-part-type="genus" reg="Milesina">Milesina</tp:taxon-name-part><tp:taxon-name-part taxon-name-part-type="species" reg="kriegeriana">kriegeriana</tp:taxon-name-part></tp:taxon-name></italic> on <italic><tp:taxon-name><tp:taxon-name-part taxon-name-part-type="genus" reg="Dryopteris">Dryopteris</tp:taxon-name-part><tp:taxon-name-part taxon-name-part-type="species" reg="carthusiana">carthusiana</tp:taxon-name-part></tp:taxon-name></italic> (KR-M-0048085, SEM) <bold>i</bold><italic><tp:taxon-name><tp:taxon-name-part taxon-name-part-type="genus" reg="Milesina">Milesina</tp:taxon-name-part><tp:taxon-name-part taxon-name-part-type="species" reg="magnusiana">magnusiana</tp:taxon-name-part></tp:taxon-name></italic> on <italic><tp:taxon-name><tp:taxon-name-part taxon-name-part-type="genus" reg="Asplenium">Asplenium</tp:taxon-name-part><tp:taxon-name-part taxon-name-part-type="species" reg="adiantum-nigrum">adiantum-nigrum</tp:taxon-name-part></tp:taxon-name></italic> with smooth areas on surface (M, M-0205474, SEM) <bold>j</bold><italic><tp:taxon-name><tp:taxon-name-part taxon-name-part-type="genus" reg="Milesina">Milesina</tp:taxon-name-part><tp:taxon-name-part taxon-name-part-type="species" reg="magnusiana">magnusiana</tp:taxon-name-part></tp:taxon-name></italic> on <italic><tp:taxon-name><tp:taxon-name-part taxon-name-part-type="genus" reg="Asplenium">Asplenium</tp:taxon-name-part><tp:taxon-name-part taxon-name-part-type="species" reg="adiantum-nigrum">adiantum-nigrum</tp:taxon-name-part></tp:taxon-name></italic>, spore plasma-free, germ pores scattered (M, M-0205474, LM, phase contrast) <bold>k</bold><italic><tp:taxon-name><tp:taxon-name-part taxon-name-part-type="genus" reg="Milesina">Milesina</tp:taxon-name-part><tp:taxon-name-part taxon-name-part-type="species" reg="murariae">murariae</tp:taxon-name-part></tp:taxon-name></italic> on <italic><tp:taxon-name><tp:taxon-name-part taxon-name-part-type="genus" reg="Asplenium">Asplenium</tp:taxon-name-part><tp:taxon-name-part taxon-name-part-type="species" reg="ruta-muraria">ruta-muraria</tp:taxon-name-part></tp:taxon-name></italic> with smooth areas on surface (KR-M-0035461, SEM) <bold>l</bold><italic><tp:taxon-name><tp:taxon-name-part taxon-name-part-type="genus" reg="Milesina">Milesina</tp:taxon-name-part><tp:taxon-name-part taxon-name-part-type="species" reg="murariae">murariae</tp:taxon-name-part></tp:taxon-name></italic> on <italic><tp:taxon-name><tp:taxon-name-part taxon-name-part-type="genus" reg="Asplenium">Asplenium</tp:taxon-name-part><tp:taxon-name-part taxon-name-part-type="species" reg="ruta-muraria">ruta-muraria</tp:taxon-name-part></tp:taxon-name></italic>, cracked spore with released plasma, germ pores scattered (KR-M-0043154, LM, phase contrast) <bold>m</bold><italic><tp:taxon-name><tp:taxon-name-part taxon-name-part-type="genus" reg="Milesina">Milesina</tp:taxon-name-part><tp:taxon-name-part taxon-name-part-type="species" reg="polypodii">polypodii</tp:taxon-name-part></tp:taxon-name></italic> on <italic><tp:taxon-name><tp:taxon-name-part taxon-name-part-type="genus" reg="Polypodium">Polypodium</tp:taxon-name-part><tp:taxon-name-part taxon-name-part-type="species" reg="vulgare">vulgare</tp:taxon-name-part></tp:taxon-name></italic> with smooth areas on surface (KR-M-0043173, SEM) <bold>n</bold><italic><tp:taxon-name><tp:taxon-name-part taxon-name-part-type="genus" reg="Milesina">Milesina</tp:taxon-name-part><tp:taxon-name-part taxon-name-part-type="species" reg="scolopendrii">scolopendrii</tp:taxon-name-part></tp:taxon-name></italic> on <italic><tp:taxon-name><tp:taxon-name-part taxon-name-part-type="genus" reg="Asplenium">Asplenium</tp:taxon-name-part><tp:taxon-name-part taxon-name-part-type="species" reg="scolopendrium">scolopendrium</tp:taxon-name-part></tp:taxon-name></italic> with smooth areas on surface (KR-M-0049049, SEM) <bold>o</bold><italic><tp:taxon-name><tp:taxon-name-part taxon-name-part-type="genus" reg="Milesina">Milesina</tp:taxon-name-part><tp:taxon-name-part taxon-name-part-type="species" reg="vogesiaca">vogesiaca</tp:taxon-name-part></tp:taxon-name></italic> on <italic><tp:taxon-name><tp:taxon-name-part taxon-name-part-type="genus" reg="Polystichum">Polystichum</tp:taxon-name-part><tp:taxon-name-part taxon-name-part-type="species" reg="aculeatum">aculeatum</tp:taxon-name-part></tp:taxon-name></italic>, surface with very flat warts at the tip of the spore (arrow) (KR-M-0043160, SEM) <bold>p</bold><italic><tp:taxon-name><tp:taxon-name-part taxon-name-part-type="genus" reg="Milesina">Milesina</tp:taxon-name-part><tp:taxon-name-part taxon-name-part-type="species" reg="vogesiaca">vogesiaca</tp:taxon-name-part></tp:taxon-name></italic> on <italic><tp:taxon-name><tp:taxon-name-part taxon-name-part-type="genus" reg="Polystichum">Polystichum</tp:taxon-name-part><tp:taxon-name-part taxon-name-part-type="species" reg="aculeatum">aculeatum</tp:taxon-name-part></tp:taxon-name></italic>, surface smooth (no warts visible at the tip), germ pores bipolar (KR-M-0043175, LM, phase contrast) <bold>q</bold><italic><tp:taxon-name><tp:taxon-name-part taxon-name-part-type="genus" reg="Milesina">Milesina</tp:taxon-name-part><tp:taxon-name-part taxon-name-part-type="species" reg="whitei">whitei</tp:taxon-name-part></tp:taxon-name></italic> on <italic><tp:taxon-name><tp:taxon-name-part taxon-name-part-type="genus" reg="Polystichum">Polystichum</tp:taxon-name-part></tp:taxon-name></italic> sp. (KR-M-0039378, SEM) <bold>r</bold><italic><tp:taxon-name><tp:taxon-name-part taxon-name-part-type="genus" reg="Milesina">Milesina</tp:taxon-name-part><tp:taxon-name-part taxon-name-part-type="species" reg="whitei">whitei</tp:taxon-name-part></tp:taxon-name></italic> on <italic><tp:taxon-name><tp:taxon-name-part taxon-name-part-type="genus" reg="Polystichum">Polystichum</tp:taxon-name-part><tp:taxon-name-part taxon-name-part-type="species" reg="setiferum">setiferum</tp:taxon-name-part></tp:taxon-name></italic>, cracked spore with released plasma, germ pores scattered (KR-M-0049177, LM, phase contrast).</p></caption><graphic xmlns:xlink="http://www.w3.org/1999/xlink" xlink:href="mycokeys-48-001-g006.jpg" position="float" orientation="portrait" xlink:type="simple" id="oo_268264.jpg"/></fig></tp:treatment-sec></tp:taxon-treatment>
