# Supplementary material for: Species identification of European forest pathogens of the genus Milesina (Pucciniales) using urediniospore morphology and molecular barcoding including M.woodwardiana sp. nov
Source: MycoKeys. 2019 Mar 5;48:1–40. doi: 10.3897/mycokeys.48.30350 (PMC6414474; doi:10.3897/mycokeys.48.30350)
Supplement: XML Treatment for Milesina woodwardiana [file mycokeys.48.30350-treatment12.xml]

<!DOCTYPE tp:taxon-treatment
  PUBLIC "-//TaxonX//DTD Taxonomic Treatment Publishing DTD v0 20100105//EN" "tax-treatment-NSO.dtd">
<tp:taxon-treatment xmlns:tp="http://www.plazi.org/taxpub"><tp:treatment-meta><kwd-group><label>Taxon classification</label><kwd><named-content xmlns:xlink="http://www.w3.org/1999/xlink" content-type="kingdom">Fungi</named-content></kwd><kwd><named-content xmlns:xlink="http://www.w3.org/1999/xlink" content-type="order">Pucciniales</named-content></kwd><kwd><named-content xmlns:xlink="http://www.w3.org/1999/xlink" content-type="family">Pucciniastraceae</named-content></kwd></kwd-group><mixed-citation publication-type="journal"><person-group><name><surname>Bubner</surname><given-names>Ben</given-names></name><name><surname>Buchheit</surname><given-names>Ramona</given-names></name><name><surname>Friedrich</surname><given-names>Frank</given-names></name><name><surname>Kummer</surname><given-names>Volker</given-names></name><name><surname>Scholler</surname><given-names>Markus</given-names></name></person-group><article-title>Species identification of European forest pathogens of the genus <italic><tp:taxon-name><tp:taxon-name-part taxon-name-part-type="genus" reg="Milesina">Milesina</tp:taxon-name-part></tp:taxon-name></italic> (<tp:taxon-name><tp:taxon-name-part taxon-name-part-type="order">Pucciniales</tp:taxon-name-part></tp:taxon-name>) using urediniospore morphology and molecular barcoding including <italic><tp:taxon-name><tp:taxon-name-part taxon-name-part-type="genus" reg="Milesina">M.</tp:taxon-name-part><tp:taxon-name-part taxon-name-part-type="species" reg="woodwardiana">woodwardiana</tp:taxon-name-part></tp:taxon-name></italic> sp. nov.</article-title><source>MycoKeys</source><day>5</day><month>3</month><year>2019</year><volume>48</volume><fpage>1</fpage><lpage>40</lpage><pub-id pub-id-type="doi">10.3897/mycokeys.48.30350</pub-id></mixed-citation></tp:treatment-meta><tp:nomenclature><tp:taxon-name>
            <tp:taxon-name-part taxon-name-part-type="genus" reg="Milesina">Milesina</tp:taxon-name-part>
            <tp:taxon-name-part taxon-name-part-type="species" reg="woodwardiana">woodwardiana</tp:taxon-name-part>
            <object-id xmlns:xlink="http://www.w3.org/1999/xlink" content-type="mycobank" xlink:type="simple">829596</object-id>
          </tp:taxon-name><tp:taxon-authority>Buchheit &amp; M. Scholler</tp:taxon-authority><tp:taxon-status xmlns:xlink="http://www.w3.org/1999/xlink" xlink:type="simple">sp. nov.</tp:taxon-status><xref ref-type="fig" rid="F7">Figure 7a–f</xref></tp:nomenclature><tp:treatment-sec sec-type="Holotype" id="SECID0EZKBK"><title>Holotype.</title><p><italic><tp:taxon-name><tp:taxon-name-part taxon-name-part-type="genus" reg="Woodwardia">Woodwardia</tp:taxon-name-part><tp:taxon-name-part taxon-name-part-type="species" reg="radicans">radicans</tp:taxon-name-part></tp:taxon-name></italic> (L.) Sm., Spain, Islas Canarias, La Palma, Cubo de la Galga, ca. 2.5 km SW parking place at coastal highway W San Bartolomé, wayside in Laurosilva, 11 Aug 2017, V. Kummer (KR-M-0049033).</p><p>Further specimens examined (paratypes)Spain, Islas Canarias: La Palma, Cubo de la Galga, ca. 1.2 km SW of parking lot at coastal highway W San Bartolomé, wayside in Laurosilva, 16 Aug 2015, V. Kummer, II (<named-content xmlns:xlink="http://www.w3.org/1999/xlink" content-type="dwc:institutional_code" xlink:type="simple">KR</named-content>, KR-M-0048787); La Palma, Cubo de la Galga, ca. 1.2 km SW parking lot at coastal highway W San Bartolomé, near waypoint 6, wayside in Laurosilva, 11 Aug 2017, V. Kummer, II (<named-content xmlns:xlink="http://www.w3.org/1999/xlink" content-type="dwc:institutional_code" xlink:type="simple">KR</named-content>, KR-M-0049036); La Palma, Cubo de la Galga, ca. 1.25 km SW parking lot at coastal highway W San Bartolomé, between waypoint 6 and 7, wayside in Laurosilva, 11 Aug 2017, V. Kummer, II (<named-content xmlns:xlink="http://www.w3.org/1999/xlink" content-type="dwc:institutional_code" xlink:type="simple">KR</named-content>, KR-M-0049034).</p></tp:treatment-sec><tp:treatment-sec sec-type="description" id="SECID0EPMBK"><title>Description.</title><p>Spermogonia (0), aecia (I), telia (III) and basidia (IV) unknown. Uredinia hypophyllous, subepidermal, statistically distributed; sori round, wart-like elevations, 0.1–0.3 mm in diam., covered by brownish or yellow-brownish epidermis, on dark necrotic plant tissue margined by nerves, never on nerves directly, sori opening pore-like; peridium hemispheric, peridial cells colourless, about 7.5–25.0 × 7.5–10 µm, upper peridial cells more or less isodiametrical and lateral peridial cells elongated; urediniospores hyaline, ellipsoidal to obovoidal, sometimes subglobose to irregular, 25.5–46.5 × 15.0–25.0 µm, mostly 30.0–37.5 × 17.5–22.5 µm; cell wall thin, 0.5–1.2 µm, mostly 0.5–1.0 µm thick, densely echinulate without spine-free areas, densest at spore base, spines 2.0–3.2 µm long, mostly 3.0 µm long, slightly irregularly distributed, spines orientated in different directions, dense basal spines typically directed toward spore pedicel, distance between spines bases 0.5–5.0 µm, mostly 2.0–4.0 µm, spine base 0.6–1.3 µm, mostly around 1 µm; spore pedicel often laterally or semilaterally inserted, short and wide, 5.5–14 × 12.5–15.5 µm; germ pores scattered, 8–19 (21), mostly 10–14, 1.3–3.0 µm, mostly 2.0–3.0 µm diam., Ø 2.4 µm diam.; germ tubes septate, may develop simultaneously in one spore.</p><fig id="F7" position="float" orientation="portrait"><label>Figure 7.</label><caption><p>Spore morphology and symptoms on fern fronds of <italic><tp:taxon-name><tp:taxon-name-part taxon-name-part-type="genus" reg="Milesina">Milesina</tp:taxon-name-part><tp:taxon-name-part taxon-name-part-type="species" reg="woodwardiana">woodwardiana</tp:taxon-name-part></tp:taxon-name></italic> sp. nov. <bold>a</bold> Fronds of the host <italic><tp:taxon-name><tp:taxon-name-part taxon-name-part-type="genus" reg="Woodwardia">Woodwardia</tp:taxon-name-part><tp:taxon-name-part taxon-name-part-type="species" reg="radicans">radicans</tp:taxon-name-part></tp:taxon-name></italic> at the collection site in La Palma. Dark spots indicate areas where sori are formed on the underside (La Palma, Cubo de la Galga, ca. 1.2 km SW of parking lot W San Bartolomé, 11 Aug 2017) <bold>b</bold> Host leaf with uredinia. Sori (arrows) are restricted to areas between leaf veins (KR-M-0048787, dissecting microscope) <bold>c</bold> Transverse section of uredinium E=epidermis, P=peridial cells, U=urediniospore, M=mesophyll of host plant (KR-M-0048787, LM, interference contrast) <bold>d</bold> Urediniospores with long echinulae (KR-M-0049036, paratype, SEM) <bold>e</bold> Urediniospores, cracked, without plasma, germ pores scattered (KR-M-0049033, paratype; LM, phase contrast) <bold>f</bold> Germinating urediniospores, arrows point to germ tubes (KR-M-0049033, paratype, LM, phase contrast).</p></caption><graphic xmlns:xlink="http://www.w3.org/1999/xlink" xlink:href="mycokeys-48-001-g007.jpg" position="float" orientation="portrait" xlink:type="simple" id="oo_268265.jpg"/></fig></tp:treatment-sec><tp:treatment-sec sec-type="distribution" id="SECID0E3OBK"><title>Distribution.</title><p>The species is only known north-eastern La Palma, Islas Canarias, Spain.</p></tp:treatment-sec><tp:treatment-sec sec-type="etymology" id="SECID0EBPBK"><title>Etymology.</title><p>Referring to the English botanist Thomas Jenkinson Woodward (1745 – 1820) and the host plant <italic><tp:taxon-name><tp:taxon-name-part taxon-name-part-type="genus" reg="Woodwardia">Woodwardia</tp:taxon-name-part><tp:taxon-name-part taxon-name-part-type="species" reg="radicans">radicans</tp:taxon-name-part></tp:taxon-name></italic> named after him.</p></tp:treatment-sec><tp:treatment-sec sec-type="comments" id="SECID0ESPBK"><title>Comment.</title><p>This species differs from <italic><tp:taxon-name><tp:taxon-name-part taxon-name-part-type="genus" reg="Milesina">M.</tp:taxon-name-part><tp:taxon-name-part taxon-name-part-type="species" reg="blechni">blechni</tp:taxon-name-part></tp:taxon-name></italic> by the telial host plant genus (<italic><tp:taxon-name><tp:taxon-name-part taxon-name-part-type="genus" reg="Woodwardia">Woodwardia</tp:taxon-name-part></tp:taxon-name></italic>), by a higher number of germ pores/spore, longer spines and irregular spine orientation. <italic><tp:taxon-name><tp:taxon-name-part taxon-name-part-type="genus" reg="Milesina">Milesina</tp:taxon-name-part><tp:taxon-name-part taxon-name-part-type="species" reg="woodwardiana">woodwardiana</tp:taxon-name-part></tp:taxon-name></italic> is the first <italic><tp:taxon-name><tp:taxon-name-part taxon-name-part-type="genus" reg="Milesina">Milesina</tp:taxon-name-part></tp:taxon-name></italic> species known on <italic><tp:taxon-name><tp:taxon-name-part taxon-name-part-type="genus" reg="Woodwardia">Woodwardia</tp:taxon-name-part></tp:taxon-name></italic> (<xref ref-type="bibr" rid="B13">Berndt 2008</xref>; <xref ref-type="bibr" rid="B21">Faull 1932</xref>). The absence of potential aecial hosts (<italic><tp:taxon-name><tp:taxon-name-part taxon-name-part-type="genus" reg="Abies">Abies</tp:taxon-name-part></tp:taxon-name></italic> spp.) in La Palma and all other Canary Islands (<xref ref-type="bibr" rid="B29">Hohenester and Welss 1993</xref>, <xref ref-type="bibr" rid="B26">Ginovés et al. 2009</xref>) and the non-formation of telia indicate that the species is not host-alternating in La Palma. The <italic><tp:taxon-name><tp:taxon-name-part taxon-name-part-type="genus" reg="Woodwardia">Woodwardia</tp:taxon-name-part><tp:taxon-name-part taxon-name-part-type="species" reg="radicans">radicans</tp:taxon-name-part></tp:taxon-name></italic> area (<xref ref-type="bibr" rid="B29">Hohenester and Welss 1993</xref>), however, overlaps with those of <italic><tp:taxon-name><tp:taxon-name-part taxon-name-part-type="genus" reg="Abies">Abies</tp:taxon-name-part><tp:taxon-name-part taxon-name-part-type="infraspecific-rank">×</tp:taxon-name-part><tp:taxon-name-part taxon-name-part-type="subspecies" reg="borisii-regis">borisii-regis</tp:taxon-name-part></tp:taxon-name></italic>, <italic><tp:taxon-name><tp:taxon-name-part taxon-name-part-type="genus" reg="Abies">A.</tp:taxon-name-part><tp:taxon-name-part taxon-name-part-type="species" reg="cephalonica">cephalonica</tp:taxon-name-part></tp:taxon-name></italic> and <italic><tp:taxon-name><tp:taxon-name-part taxon-name-part-type="genus" reg="Abies">A.</tp:taxon-name-part><tp:taxon-name-part taxon-name-part-type="species" reg="pinsapo">pinsapo</tp:taxon-name-part></tp:taxon-name></italic> in south-western Europe (<xref ref-type="bibr" rid="B40">Liu 1971</xref>). If the rust is present in this area, it may be possible to observe the spore stages 0 and I on <italic><tp:taxon-name><tp:taxon-name-part taxon-name-part-type="genus" reg="Abies">Abies</tp:taxon-name-part></tp:taxon-name></italic> spp. <italic><tp:taxon-name><tp:taxon-name-part taxon-name-part-type="genus" reg="Woodwardia">Woodwardia</tp:taxon-name-part><tp:taxon-name-part taxon-name-part-type="species" reg="radicans">radicans</tp:taxon-name-part></tp:taxon-name></italic> is the only species of <italic><tp:taxon-name><tp:taxon-name-part taxon-name-part-type="genus" reg="Woodwardia">Woodwardia</tp:taxon-name-part></tp:taxon-name></italic> in Europe. There are numerous other species in SE Asia and N America (<xref ref-type="bibr" rid="B39">Li et al. 2016</xref>). These areas may also coincide with the distribution area of <italic><tp:taxon-name><tp:taxon-name-part taxon-name-part-type="genus" reg="Milesina">M.</tp:taxon-name-part><tp:taxon-name-part taxon-name-part-type="species" reg="woodwardiana">woodwardiana</tp:taxon-name-part></tp:taxon-name></italic>.</p></tp:treatment-sec><ref-list><ref id="B13"><mixed-citation xmlns:xlink="http://www.w3.org/1999/xlink" xlink:type="simple"><person-group><name name-style="western"><surname>Berndt</surname><given-names>R</given-names></name></person-group> (<year>2008</year>) <article-title>The rust fungi (<tp:taxon-name><tp:taxon-name-part taxon-name-part-type="order">Uredinales</tp:taxon-name-part></tp:taxon-name>) on ferns in South Africa.</article-title><source>Mycological Progress</source><volume>7</volume>: <fpage>7</fpage>–<lpage>19</lpage>. <ext-link xlink:type="simple" ext-link-type="doi" xlink:href="10.1007/s11557-007-0548-7">https://doi.org/10.1007/s11557-007-0548-7</ext-link></mixed-citation></ref><ref id="B21"><mixed-citation xmlns:xlink="http://www.w3.org/1999/xlink" xlink:type="simple"><person-group><name name-style="western"><surname>Faull</surname><given-names>JH</given-names></name></person-group> (<year>1932</year>) <article-title>Taxonomy and geographical distribution of the genus <italic><tp:taxon-name><tp:taxon-name-part taxon-name-part-type="genus">Milesia</tp:taxon-name-part></tp:taxon-name></italic>.</article-title><source>Contributions from the Arnold Arboretum of Harvard University</source><volume>2</volume>: <fpage>1</fpage>–<lpage>138</lpage>. <ext-link xlink:type="simple" ext-link-type="doi" xlink:href="10.5962/bhl.title.152906">https://doi.org/10.5962/bhl.title.152906</ext-link></mixed-citation></ref><ref id="B29"><mixed-citation xmlns:xlink="http://www.w3.org/1999/xlink" xlink:type="simple"><person-group><name name-style="western"><surname>Hohenester</surname><given-names>A</given-names></name><name name-style="western"><surname>Welss</surname><given-names>W</given-names></name></person-group> (<year>1993</year>) <source>Exkursionsflora für die Kanarischen Inseln. Mit Ausblicken auf ganz Makaronesien.</source><publisher-name>Eugen Ulmer</publisher-name>, <publisher-loc>Stuttgart</publisher-loc>, <size units="page">374 pp</size>.</mixed-citation></ref><ref id="B26"><mixed-citation xmlns:xlink="http://www.w3.org/1999/xlink" xlink:type="simple"><person-group><name name-style="western"><surname>Ginovés</surname><given-names>JRA</given-names></name><name name-style="western"><surname>León Arencibia</surname><given-names>MC</given-names></name><name name-style="western"><surname>Navarro</surname><given-names>MLR</given-names></name><name name-style="western"><surname>del Arco Aguilar</surname><given-names>M</given-names></name><name name-style="western"><surname>Gallo</surname><given-names>AG</given-names></name><name name-style="western"><surname>Pérez de Paz</surname><given-names>PL</given-names></name><name name-style="western"><surname>Delgado</surname><given-names>OR</given-names></name><name name-style="western"><surname>Osorio</surname><given-names>VEM</given-names></name><name name-style="western"><surname>Wildpret de la Torre</surname><given-names>W</given-names></name></person-group> (<year>2009</year>) <article-title><tp:taxon-name><tp:taxon-name-part taxon-name-part-type="phylum">Pteridophyta</tp:taxon-name-part></tp:taxon-name>, <tp:taxon-name><tp:taxon-name-part taxon-name-part-type="phylum">Spermatophyta</tp:taxon-name-part></tp:taxon-name>.</article-title> In: <person-group><name name-style="western"><surname>Arechavaleta</surname><given-names>M</given-names></name><name name-style="western"><surname>Rodríguez</surname><given-names>S</given-names></name><name name-style="western"><surname>Zurita</surname><given-names>N</given-names></name><name name-style="western"><surname>García</surname><given-names>A</given-names></name></person-group> (<role>Eds</role>) <issue-title>Lista de especies silvestres de Canarias.</issue-title><source>Hongos, plantas y animales terrestres – 2009. Gobierno de Canarias</source>, <fpage>119</fpage>–<lpage>172</lpage>.</mixed-citation></ref><ref id="B40"><mixed-citation xmlns:xlink="http://www.w3.org/1999/xlink" xlink:type="simple"><person-group><name name-style="western"><surname>Liu</surname><given-names>TS</given-names></name></person-group> (<year>1971</year>) <source>A Monograph of the Genus <italic><tp:taxon-name><tp:taxon-name-part taxon-name-part-type="genus">Abies</tp:taxon-name-part></tp:taxon-name></italic>.</source><publisher-name>Department of Forestry</publisher-name>, <publisher-loc>National Taiwan University, Taipeh</publisher-loc>, <size units="page">608 pp</size>.</mixed-citation></ref><ref id="B39"><mixed-citation xmlns:xlink="http://www.w3.org/1999/xlink" xlink:type="simple"><person-group><name name-style="western"><surname>Li</surname><given-names>C-X</given-names></name><name name-style="western"><surname>Lu</surname><given-names>S-G</given-names></name><name name-style="western"><surname>Ma</surname><given-names>J-Y</given-names></name><name name-style="western"><surname>Gai</surname><given-names>Y-H</given-names></name><name name-style="western"><surname>Yang</surname><given-names>Q</given-names></name></person-group> (<year>2016</year>) <article-title>Phylogeographic history of the woodwardioid ferns, including species from the Himalayas.</article-title><source>Palaeoworld</source><volume>25</volume>: <fpage>318</fpage>–<lpage>324</lpage>. <ext-link xlink:type="simple" ext-link-type="doi" xlink:href="10.1016/j.palwor.2014.10.004">https://doi.org/10.1016/j.palwor.2014.10.004</ext-link></mixed-citation></ref></ref-list></tp:taxon-treatment>
