# Supplementary material for: Species identification of European forest pathogens of the genus Milesina (Pucciniales) using urediniospore morphology and molecular barcoding including M.woodwardiana sp. nov
Source: MycoKeys. 2019 Mar 5;48:1–40. doi: 10.3897/mycokeys.48.30350 (PMC6414474; doi:10.3897/mycokeys.48.30350)
Supplement: XML Treatment for Milesina sect. Carpaticae [file mycokeys.48.30350-treatment17.xml]

<!DOCTYPE tp:taxon-treatment
  PUBLIC "-//TaxonX//DTD Taxonomic Treatment Publishing DTD v0 20100105//EN" "tax-treatment-NSO.dtd">
<tp:taxon-treatment xmlns:tp="http://www.plazi.org/taxpub"><tp:treatment-meta><kwd-group><label>Taxon classification</label><kwd><named-content xmlns:xlink="http://www.w3.org/1999/xlink" content-type="kingdom">Fungi</named-content></kwd><kwd><named-content xmlns:xlink="http://www.w3.org/1999/xlink" content-type="order">Pucciniales</named-content></kwd><kwd><named-content xmlns:xlink="http://www.w3.org/1999/xlink" content-type="family">Pucciniastraceae</named-content></kwd></kwd-group><mixed-citation publication-type="journal"><person-group><name><surname>Bubner</surname><given-names>Ben</given-names></name><name><surname>Buchheit</surname><given-names>Ramona</given-names></name><name><surname>Friedrich</surname><given-names>Frank</given-names></name><name><surname>Kummer</surname><given-names>Volker</given-names></name><name><surname>Scholler</surname><given-names>Markus</given-names></name></person-group><article-title>Species identification of European forest pathogens of the genus <italic><tp:taxon-name><tp:taxon-name-part taxon-name-part-type="genus" reg="Milesina">Milesina</tp:taxon-name-part></tp:taxon-name></italic> (<tp:taxon-name><tp:taxon-name-part taxon-name-part-type="order">Pucciniales</tp:taxon-name-part></tp:taxon-name>) using urediniospore morphology and molecular barcoding including <italic><tp:taxon-name><tp:taxon-name-part taxon-name-part-type="genus" reg="Milesina">M.</tp:taxon-name-part><tp:taxon-name-part taxon-name-part-type="species" reg="woodwardiana">woodwardiana</tp:taxon-name-part></tp:taxon-name></italic> sp. nov.</article-title><source>MycoKeys</source><day>5</day><month>3</month><year>2019</year><volume>48</volume><fpage>1</fpage><lpage>40</lpage><pub-id pub-id-type="doi">10.3897/mycokeys.48.30350</pub-id></mixed-citation></tp:treatment-meta><tp:nomenclature><tp:taxon-name>
            <tp:taxon-name-part taxon-name-part-type="genus" reg="Milesina">Milesina</tp:taxon-name-part>
            <tp:taxon-name-part taxon-name-part-type="infraspecific-rank">sect.</tp:taxon-name-part>
            <tp:taxon-name-part taxon-name-part-type="section" reg="Carpaticae">Carpaticae</tp:taxon-name-part>
            <object-id xmlns:xlink="http://www.w3.org/1999/xlink" content-type="mycobank" xlink:type="simple">829595</object-id>
          </tp:taxon-name><tp:taxon-authority>M. Scholler &amp; Bubner</tp:taxon-authority><tp:taxon-status xmlns:xlink="http://www.w3.org/1999/xlink" xlink:type="simple">sect. nov.</tp:taxon-status></tp:nomenclature><tp:treatment-sec sec-type="type species" id="SECID0ETICK"><title>Type species.</title><p><italic><tp:taxon-name><tp:taxon-name-part taxon-name-part-type="genus" reg="Milesina">M.</tp:taxon-name-part><tp:taxon-name-part taxon-name-part-type="species" reg="carpatica">carpatica</tp:taxon-name-part></tp:taxon-name></italic> Wróbl. 1913</p><p>This section is characterised by urediniospores having few scattered germ pores and an echinulate wall without smooth areas. It is similar to section <tp:taxon-name><tp:taxon-name-part taxon-name-part-type="section" reg="Milesina">Milesina</tp:taxon-name-part></tp:taxon-name> in having an echinulate cell wall, but the number of germ pores is lower (only 5-7). The ITS sequences of the two sections are separated by a large genetic distance. So far, this section is represented only by the type species. Possibly, the North American <italic><tp:taxon-name><tp:taxon-name-part taxon-name-part-type="genus" reg="Milesina">M.</tp:taxon-name-part><tp:taxon-name-part taxon-name-part-type="species" reg="polystichi">polystichi</tp:taxon-name-part></tp:taxon-name></italic> belongs to this section as well (see commentary to <italic><tp:taxon-name><tp:taxon-name-part taxon-name-part-type="genus" reg="Milesina">M.</tp:taxon-name-part><tp:taxon-name-part taxon-name-part-type="species" reg="whitei">whitei</tp:taxon-name-part></tp:taxon-name></italic>).</p></tp:treatment-sec></tp:taxon-treatment>
