# Supplementary material for: Species identification of European forest pathogens of the genus Milesina (Pucciniales) using urediniospore morphology and molecular barcoding including M.woodwardiana sp. nov
Source: MycoKeys. 2019 Mar 5;48:1–40. doi: 10.3897/mycokeys.48.30350 (PMC6414474; doi:10.3897/mycokeys.48.30350)
Supplement: Supplementary material 1 [file mycokeys-48-001-s003.nex]

#NEXUS

begin taxa;
dimensions ntax=84;
taxlabels
'B1426_KRM0038517_M_blechni_at_Struthiopteris_spicant'
'B1427_KRM0038523_M_blechni_at_Struthiopteris_spicant'
'B1428_KRM0038519_M_blechni_at_Struthioperis_spicant'
'B1429_KRM0043177_M_polypodii_at_Polypodium_mantoniae'
'B1431_KRM0043189_M_polypodii_at_Polypodium_interjectum'
'B1432_KRM0043190_M_polypodii_at_Polypodium_vulgare'
'B1433_KRM0043161_M_polypodii_at_Polypodium_vulgare'
'B1435_KRM0043170_M_kriegeriana_at_Dryopteris_carthusiana'
'B1438_KRM0043182_M_kriegeriana_at_Dryopteris_dilatata'
'B1440_KRM0043165_M_kriegeriana_at_Dryopteris_dilatata'
'B1441_KRM0039321_M_kriegeriana_at_Dryopteris_dilatata'
'B1442_KRM0038516_M_blechni_at_Struthiopteris_spicant'
'B1443_KRM0048133_M_murariae_at_Asplenium_ruta_muraria'
'B1444_KRM0048134_M_murariae_at_Asplenium_ruta_muraria'
'B1445_KRM0048132_M_murariae_at_Asplenium_ruta_muraria'
'B1446_KRM0035461_M_murariae_at_Asplenium_ruta_muraria'
'B1447_KRM0036224_M_murariae_at_Asplenium_ruta_muraria'
'B1448_KRM0036225_M_murariae_at_Asplenium_ruta_muraria'
'B1449_KRM0025768_M_murariae_at_Asplenium_ruta_muraria'
'B1450_KRM0025185_M_murariae_at_Asplenium_ruta_muraria'
'B1451_KRM0025184_M_murariae_at_Asplenium_ruta_muraria'
'B1452_KRM0025191_M_murariae_at_Asplenium_ruta_muraria'
'B1453_KRM0043175_M_vogesiaca_at_Polystichum_aculeatum'
'B1454_KRM0043160_M_vogesiaca_at_Polystichum_aculeatum'
'B1455_KRM0043186_M_scolopendrii_at_Asplenium_scolopendrium'
'B1456_KRM0043153_M_scolopendrii_at_Asplenium_scolopendrium'
'B1457_KRM0025400_M_scolopendrii_at_Asplenium_scolopendrium'
'B1458_KRM0043687_Milesina_sp_at_Abies_alba'
'B1459_KRM0042052_Milesina_sp_at_Abies_alba'
'B1466_KRM0043152_M_polypodii_at_Polypodium_interjectum'
'B1467_KRM0043187_M_vogesiaca_at_Polystichum_aculeatum'
'B1469_KRM0048087_M_kriegeriana_at_Dryopteris_carthusiana'
'B1470_KRM0048085_M_kriegeriana_at_Dryopteris_carthusiana'
'B1471_KRM0048086_M_kriegeriana_at_Dryopteris_carthusiana'
'B1472_KRM0043162_M_kriegeriana_at_Dryopteris_dilatata'
'B1473_KRM0048088_M_kriegeriana_at_Dryopteris_dilatata'
'B1474_KRM0043151_M_kriegeriana_at_Dryopteris_dilatata'
'B1475_KRM0043184_M_kriegeriana_at_Dryopteris_dilatata'
'B1476_KRM0043178_M_kriegeriana_at_Dryopteris_filix_mas'
'B1494_KRM0048357_M_kriegeriana_at_Dryopteris_dilatata'
'B1602_KRM0048477_M_kriegeriana_at_Dryopteris_dilatata'
'B1685_KRM0048480_M_kriegeriana_at_Dryopteris_dilatata'
'B1778_KRM0048694_M_polypodii_at_Polypodium_vulgare'
'B1662_KRM0048589_M_carpatica_at_Dryopteris_filixmas'
'B1780_KRM0043192_M_carpatica_at_Dryopteris_filixmas'
'B1846_KRM0048818_M_polypodii_at_Polypodium_vulgare'
'B1847_KRM0043157_M_polypodii_at_Polypodium_vulgare'
'B1848_KRM0043146_M_polypodii_at_Polypodium_vulgare'
'B1849_KRM0043173_M_polypodii_at_Polypodium_vulgare'
'B1852_KRM0043149_M_murariae_at_Asplenium_ruta_muraria'
'B1853_KRM0043154_M_murariae_at_Asplenium_ruta_muraria'
'B1860_KRM0018587_M_sp_at_Abies_alba'
'B1861_KRM0018624_Milesina_sp_at_Abies_alba'
'B1893_KRM0049039_M_blechni_Struthiopteris_spicant'
'B1896_KRM0049066_M_scolopendrii_at_Asplenium_scolopendrium'
'B1897_KRM0049049_M_scolopendrii_at_Asplenium_scolopendrium'
'B1898_KRM0049050_M_scolopendrii_at_Asplenium_scolopendrium'
'B1899_KRM0049051_M_scolopendrii_at_Asplenium_scolopendrium'
'B1902_KRM0049062_Milesina_sp_at_Abies_alba'
'B1903_KRM0049038_Milesina_sp_at_Abies_alba'
'B1905_KRM0049065_Milesina_sp_Abies_alba'
'B1906_KRM0049068_Milesina_sp_Abies_alba'
'B1907_KRM0049063_Milesina_sp_Abies_alba'
'B1911_KRM0048773_Milesina_sp_Abies_alba'
'B1912_KRM0049033_M_woodwardiana_at_Woodwardia_radicans'
'B1914_KRM0048787_M_woodwardiana_at_Woodwardia_radicans'
'B1964_KRM0043159_M_feurichi_at_Asplenium_septentrionale'
'B1965_KRM0049177_M_whitei_at_Polystichum_setiferum'
'B2207_KRM0050248_M_whitei_at_Polystichum_setiferum'
'B2206_KRM0050247_M_exigua_at_Polystichum_braunii'
'B2209_KRM0050303_Milesina_sp_at_Abies_alba'
'KRM0003937_M_vogesica_at_Polystichum_aculaeatum'
'B1412_KRM0035533_Melampsoridium_betulinum_at_Betula_pendula'
'B1416_KRM0048135_Melampsoridium_betulinum_at_Betula_pendula'
'B1774_KRM0048587_Melampsoridium_carpini_at_Carpinus_betulus'
'B1835_KRM0048557_Melampsoridium_betulinum_at_Betula_pendula'
'B1688_KRM0048660_Chrysomyxa_pyrolata_at_Pyrola_minor'
'B1689_KRM0048741_Chrysomyxa_pyrolata_at_Pyrola_rotundifolia'
'B1252_KRM0040758_Chrysomyxa_empetri_at_Empetrum_hermaphroditum'
'B2208_KRM0050249_Uredinopsis_filicina_at_Phegopteris_connectilis'
'B2212_KRM0050313_Uredinopsis_filicina_at_Phegopteris_connectilis'
'KX574673_Cronartium_ribicola_at_Pinus_flexilis'
'DQ445908_Cronartium_ribicola_at_Pinus_peuce'
'GU727730_Cronartium_ribicola_at_Castilleja_miniata'
;
end;

begin characters;
dimensions nchar=733;
format datatype=dna gap=-;
matrix
'B1426_KRM0038517_M_blechni_at_Struthiopteris_spicant'             TTAGAATAAATT---GAGTGCACGTAATGGTGGCTCTAACCTTTTT-AA------TTTCAAACTTT----AACCCAAAGTTGTCTTGTGTATTAC-----TTAATT-GTGATATAGCATTTCAGCAGTACGCATCCATGAGCCTTTTGGTT-----CTAGTTT-----GCATTA-----CCTA--TAAGT--GACCCCATTTTTTAATTAATGATAAT------GTATGTT-TAA-GAATGTAAA----CCCCCAAT----ATATAACTTTTAACAATGGATCTCTCGGCTCTCACATCGATGAAGAACACAGTGAAATGTGATAAGTAATGTGAATTGCATAATTCAGTGAATCATCGAATCTTTGAACGCACCTTGCACCTTTTGGT-ATTCCAAAAGGTACACCTGTTTGAGTGTCATGAAACCCCCTCGTTTCGATTTCTCATTA-ATTTAAGAAGTTGA--GACGGATGTTGAGTGTTGCCTTTTGGGGCTCACTTCAAATGTATAAGTACTTTTATT--GAATAAGTAAATGGAAA-----ATTACTTGATGTGATATTT------ATATTAATCATTGAGAAA-------------------TATGGCCATTTGAATTTTCTGATAAATAGCTTCCTAACCCTATTAAATTATATC-----------TTTAGACCTCAAATCAGGTGGGATTACCCGCTGAACTTAAGCATATTAATAAGCGGAGG
'B1427_KRM0038523_M_blechni_at_Struthiopteris_spicant'             TTAGAATAAATT---GAGTGCACGTAATGGTGGCTCTAACCTTTTT-AA------TTTCAAACTTT----AACCCAAAGTTGTCTTGTGTATTAC-----TTAATT-GTGATATAGCATTTCAGCAGTACGCATCCATGAGCCTTTTGGTT-----CTAGTTT-----GCATTA-----CCTA--TAAGT--GACCCCATTTTTTAATTAATGATAAT------GTATGTT-TAA-GAATGTAAA----CCCCCAAT----ATATAACTTTTAACAATGGATCTCTCGGCTCTCACATCGATGAAGAACACAGTGAAATGTGATAAGTAATGTGAATTGCATAATTCAGTGAATCATCGAATCTTTGAACGCACCTTGCACCTTTTGGT-ATTCCAAAAGGTACACCTGTTTGAGTGTCATGAAACCCCCTCGTTTCGATTTCTCATTA-ATTTAAGAAGTTGA--GACGGATGTTGAGTGTTGCCTTTTGGGGCTCACTTCAAATGTATAAGTACTTTTATT--GAATAAGTAAATGGAAA-----ATTACTTGATGTGATATTT------ATATTAATCATTGAGAAA-------------------TATGGCCATTTGAATTTTCTGATAAATAGCTTCCTAACCCTATTAAATTATATC-----------TTTAGACCTCAAATCAGGTGGGATTACCCGCTGAACTTAAGCATATTAATAAGCGGAGG
'B1428_KRM0038519_M_blechni_at_Struthioperis_spicant'              TTAGAATAAATT---GAGTGCACGTAATGGTGGCTCTAACCTTTTT-AA------TTTCAAACTTT----AACCCAAAGTTGTCTTGTGTATTAC-----TTAATT-GTGATATAGCATTTCAGCAGTACGCATCCATGAGCCTTTTGGTT-----CTAGTTT-----GCATTA-----CCTA--TAAGT--GACCCCATTTTTTAATTAATGATAAT------GTATGTT-TAA-GAATGTAAA----CCCCCAAT----ATATAACTTTTAACAATGGATCTCTCGGCTCTCACATCGATGAAGAACACAGTGAAATGTGATAAGTAATGTGAATTGCATAATTCAGTGAATCATCGAATCTTTGAACGCACCTTGCACCTTTTGGT-ATTCCAAAAGGTACACCTGTTTGAGTGTCATGAAACCCCCTCGTTTCGATTTCTCATTA-ATTTAAGAAGTTGA--GACGGATGTTGAGTGTTGCCTTTTGGGGCTCACTTCAAATGTATAAGTACTTTTATT--GAATAAGTAAATGGAAA-----ATTACTTGATGTGATATTT------ATATTAATCATTGAGAAA-------------------TATGGCCATTTGAATTTTCTGATAAATAGCTTCCTAACCCTATTAAATTATATC-----------TTTAGACCTCAAATCAGGTGGGATTACCCGCTGAACTTAAGCATATTAATAAGCGGAGG
'B1429_KRM0043177_M_polypodii_at_Polypodium_mantoniae'             ATAAAAGTAATG---GAGTGCACTTAATTGTGGCTCTGAACACTTT-AT------ATTTTCACCTT----AACCCAAAGCTGTCCTGTGTAATAC--TTTTTAACAAGTGTTATAGCATTTCAGCAGTACGCTTTCTTGAGCCTTTTGGTT-----CAAGTTT-----GCATTA-----ACCACATAAGTTAAACACTATTTTTAATTA----CCTAT------GAATGTT-TAA-GAATGTAAA--CCCTTTAAAT----ATATAACTTTTAACAATGGATCTCTTGGCTCTCACATCGATGAAGAACACAGTGAAATGTGATAAGTAATGTGAATTGCAGAATTCAGTGAATCATCGAATCTTTGAACGCACCTTGCACCTTTTGGT-ATTCCAAAAGGTACACCTGTTTGAGTGTCATGAAGCCCTCTCATTCCGACTTTTTATTA-ATTTAAAGAGTTGGTTAATGGATGTTGAGTGTTGCCGTCATTGGCTCGCTTTAAATACATAAGTACTTTTATT--GAA-AAATAAATGG-----------ACTTGATGTGATAT--------TTATTATTCATCAAGGAA-----TGTAGT--CT-TACTACAGCCATTTGA--CCTTTGATAAATAGCTTCCTAACCACCCCAT-TTAA-TT-----------TTTAGACCTCAAATCAGGTGGGATTACCCGCTGAACTTAAGCATATCAATAAGCGGAGG
'B1431_KRM0043189_M_polypodii_at_Polypodium_interjectum'           ATAAAAGTAATG---GAGTGCACTTAATTGTGGCTCTGAACACTTT-AT------ATTTTCACCTT----AACCCAAAGCTGTCCTGTGTAATAC--TTTTTAACAAGTGTTATAGCATTTCAGCAGTACGCTTTCTTGAGCCTTTTGGTT-----CAAGTTT-----GCATTA-----ACCACATAAGTTAAACACTATTTTTAATTA----CCTAT------GAATGTT-TAA-GAATGTAAA--CCCTTTAAAT----ATATAACTTTTAACAATGGATCTCTTGGCTCTCACATCGATGAAGAACACAGTGAAATGTGATAAGTAATGTGAATTGCAGAATTCAGTGAATCATCGAATCTTTGAACGCACCTTGCACCTTTTGGT-ATTCCAAAAGGTACACCTGTTTGAGTGTCATGAAGCCCTCTCATTCCGACTTTTTATTA-ATTTAAAGAGTTGGTTAATGGATGTTGAGTGTTGCCGTCATTGGCTCGCTTTAAATACATAAGTACTTTTATT--GAA-AAATAAATGG-----------ACTTGATGTGATAT--------TTATTATTCATCAAGGAA-----TGTAGT--CT-TACTACAGCCATTTGA--CCTTTGATAAATAGCTTCCTAACCACCCCAT-TTAA-TT-----------TTTAGACCTCAAATCAGGTGGGATTACCCGCTGAACTTAAGCATATCAATAAGCGGAGG
'B1432_KRM0043190_M_polypodii_at_Polypodium_vulgare'               ATAAAAGTAATG---GAGTGCACTTAATTGTGGCTCTGAACACTTT-AT------ATTTTCACCTT----AACCCAAAGCTGTCCTGTGTAATAC--TTTTTAACAAGTGTTATAGCATTTCAGCAGTACGCTTTCTTGAGCCTTTTGGTT-----CAAGTTT-----GCATTA-----ACCACATAAGTTAAACACTATTTTTAATTA----CCTAT------GAATGTT-TAA-GAATGTAAA--CCCTTTAAAT----ATATAACTTTTAACAATGGATCTCTTGGCTCTCACATCGATGAAGAACACAGTGAAATGTGATAAGTAATGTGAATTGCAGAATTCAGTGAATCATCRAATCTTTGAACGCACCTTGCACCTTTTGGT-ATTCCAAAAGGTACACCTGTTTGAGTGTCATGAAGCCCTCTCATTCCGACTTTTTATTA-ATTTAAAGAGTTGGTTAATGGATGTTGAGTGTTGCCGTCATTGGCTCGCTTTAAATACATAAGTACTTTTATT--GAA-AAATAAATGG-----------ACTTGATGTGATAT--------TTATTATTCATCAAGGAA-----TGTAGT--CT-TACTACAGCCATTTGA--CCTTTGATAAATAGCTTCCTAACCACCCCAT-TTAA-TT-----------TTTAGACCTCAAATCAGGTGGGATTACCCGCTGAACTTAAGCATATCAATAAGCGGAGG
'B1433_KRM0043161_M_polypodii_at_Polypodium_vulgare'               ATAAAAGTAATG---GAGTGCACTTAATTGTGGCTCTGAACACTTT-AT------ATTTTCACCTT----AACCCAAAGCTGTCCTGTGTAATAC--TTTTTAACAAGTGTTATAGCATTTCAGCAGTACGCTTTCTTGAGCCTTTTGGTT-----CAAGTTT-----GCATTA-----ACCACATAAGTTAAACACTATTTTTAATTA----CCTAT------GAATGTT-TAA-GAATGTAAA--CCCTTTAAAT----ATATAACTTTTAACAATGGATCTCTTGGCTCTCACATCGATGAAGAACACAGTGAAATGTGATAAGTAATGTGAATTGCAGAATTCAGTGAATCATCRAATCTTTGAACGCACCTTGCACCTTTTGGT-ATTCCAAAAGGTACACCTGTTTGAGTGTCATGAAGCCCTCTCATTCCGACTTTTTATTA-ATTTAAAGAGTTGGTTAATGGATGTTGAGTGTTGCCGTCATTGGCTCGCTTTAAATACATAAGTACTTTTATT--GAA-AAATAAATGG-----------ACTTGATGTGATAT--------TTATTATTCATCAAGGAA-----TGTAGT--CT-TACTACAGCCATTTGA--CCTTTGATAAATAGCTTCCTAACCACCCCAT-TTAA-TT-----------TTTAGACCTCAAATCAGGTGGGATTACCCGCTGAACTTAAGCATATCAATAAGCGGAGG
'B1435_KRM0043170_M_kriegeriana_at_Dryopteris_carthusiana'         TTAGAATAAATT---GAGTGCACGTAATGGTGGCTCTAACCTTTTT-AA------TTTCAAACTTT----AACCCAAAGTTGTCTTGTGTATTAC-----TTAATT-GTGATATAGCATTTCAGCAGTACGCATCCATGAGCCTTTTGGTT-----CTAGTTT-----GCATTA-----CCTA--TAAGT--GACCCCATTTTTTAATTAATGATAAT------GTATGTT-TAA-GAATGTAAA----CCCCCAAT----ATATAACTTTTAACAATGGATCTCTCGGCTCTCACATCGATGAAGAACACAGTGAAATGTGATAAGTAATGTGAATTGCATAATTCAGTGAATCATCGAATCTTTGAACGCACCTTGCACCTTTTGGT-ATTCCAAAAGGTACACCTGTTTGAGTGTCATGAAACCCCCTCGTTTTGATTTCTCATTA-ATTTAAGAAGTTGA--GACGGATGTTGAGTGTTGCCTTTTGGGGCTCACTTCAAATGTATAAGTACTTTTATT--GAATAAGTAAATGGAAA-----ATTACTTGATGTGATATTT------ATATTAATCATTGAGAAA-------------------TATGGCCATTTGAATTTTCTGATAAATAGCTTCCTAACCCTATTAAATTATATC-----------TTTAGACCTCAAATCAGGTGGGATTACCCGCTGAACTTAAGCATATTAATAAGCGGAGG
'B1438_KRM0043182_M_kriegeriana_at_Dryopteris_dilatata'            TTAGAATAAATT---GAGTGCACGTAATGGTGGCTCTAACCTTTTT-AA------TTTCAAACTTT----AACCCAAAGTTGTCTTGTGTATTAC-----TTAATT-GTGATATAGCATTTCAGCAGTACGCATCCATGAGCCTTTTGGTT-----CTAGTTT-----GCATTA-----CCTA--TAAGT--GACCCCATTTTTTAATTAATGATAAT------GTATGTT-TAA-GAATGTAAA----CCCCCAAT----ATATAACTTTTAACAATGGATCTCTCGGCTCTCACATCGATGAAGAACACAGTGAAATGTGATAAGTAATGTGAATTGCATAATTCAGTGAATCATCGAATCTTTGAACGCACCTTGCACCTTTTGGT-ATTCCAAAAGGTACACCTGTTTGAGTGTCATGAAACCCCCTCGTTTTGATTTCTCATTA-ATTTAAGAAGTTGA--GACGGATGTTGAGTGTTGCCTTTTGGGGCTCACTTCAAATGTATAAGTACTTTTATT--GAATAAGTAAATGGAAA-----ATTACTTGATGTGATATTT------ATATTAATCATTGAGAAA-------------------TATGGCCATTTGAATTTTCTGATAAATAGCTTCCTAACCCTATTAAATTATATC-----------TTTAGACCTCAAATCAGGTGGGATTACCCGCTGAACTTAAGCATATTAATAAGCGGAGG
'B1440_KRM0043165_M_kriegeriana_at_Dryopteris_dilatata'            TTAGAATAAATT---GAGTGCACGTAATGGTGGCTCTAACCTTTTT-AA------TTTCAAACTTT----AACCCAAAGTTGTCTTGTGTATTAC-----TTAATT-GTGATATAGCATTTCAGCAGTACGCATCCATGAGCCTTTTGGTT-----CTAGTTT-----GCATTA-----CCTA--TAAGT--GACCCCATTTTTTAATTAATGATAAT------GTATGTT-TAA-GAATGTAAA----CCCCCAAT----ATATAACTTTTAACAATGGATCTCTCGGCTCTCACATCGATGAAGAACACAGTGAAATGTGATAAGTAATGTGAATTGCATAATTCAGTGAATCATCGAATCTTTGAACGCACCTTGCACCTTTTGGT-ATTCCAAAAGGTACACCTGTTTGAGTGTCATGAAACCCCCTCGTTTTGATTTCTCATTA-ATTTAAGAAGTTGA--GACGGATGTTGAGTGTTGCCTTTTGGGGCTCACTTCAAATGTATAAGTACTTTTATT--GAATAAGTAAATGGAAA-----ATTACTTGATGTGATATTT------ATATTAATCATTGAGAAA-------------------TATGGCCATTTGAATTTTCTGATAAATAGCTTCCTAACCCTATTAAATTATATC-----------TTTAGACCTCAAATCAGGTGGGATTACCCGCTGAACTTAAGCATATTAATAAGCGGAGG
'B1441_KRM0039321_M_kriegeriana_at_Dryopteris_dilatata'            TTAGAATAAATT---GAGTGCACGTAATGGTGGCTCTAACCTTTTT-AA------TTTCAAACTTT----AACCCAAAGTTGTCTTGTGTATTAC-----TTAATT-GTGATATAGCATTTCAGCAGTACGCATCCATGAGCCTTTTGGTT-----CTAGTTT-----GCATTA-----CCTA--TAAGT--GACCCCATTTTTTAATTAATGATAAT------GTATGTT-TAA-GAATGTAAA----CCCCCAAT----ATATAACTTTTAACAATGGATCTCTCGGCTCTCACATCGATGAAGAACACAGTGAAATGTGATAAGTAATGTGAATTGCATAATTCAGTGAATCATCGAATCTTTGAACGCACCTTGCACCTTTTGGT-ATTCCAAAAGGTACACCTGTTTGAGTGTCATGAAACCCCCTCGTTTTGATTTCTCATTA-ATTTAAGAAGTTGA--GACGGATGTTGAGTGTTGCCTTTTGGGGCTCACTTCAAATGTATAAGTACTTTTATT--GAATAAGTAAATGGAAA-----ATTACTTGATGTGATATTT------ATATTAATCATTGAGAAA-------------------TATGGCCATTTGAATTTTCTGATAAATAGCTTCCTAACCCTATTAAATTATATC-----------TTTAGACCTCAAATCAGGTGGGATTACCCGCTGAACTTAAGCATATTAATAAGCGGAGG
'B1442_KRM0038516_M_blechni_at_Struthiopteris_spicant'             TTAGAATAAATT---GAGTGCACGTAATGGTGGCTCTAACCTTTTT-AA------TTTCAAACTTT----AACCCAAAGTTGTCTTGTGTATTAC-----TTAATT-GTGATATAGCATTTCAGCAGTACGCATCCATGAGCCTTTTGGTT-----CTAGTTT-----GCATTA-----CCTA--TAAGT--GACCCCATTTTTTAATTAATGATAAT------GTATGTT-TAA-GAATGTAAA----CCCCCAAT----ATATAACTTTTAACAATGGATCTCTCGGCTCTCACATCGATGAAGAACACAGTGAAATGTGATAAGTAATGTGAATTGCATAATTCAGTGAATCATCGAATCTTTGAACGCACCTTGCACCTTTTGGT-ATTCCAAAAGGTACACCTGTTTGAGTGTCATGAAACCCCCTCGTTTCGATTTCTCATTA-ATTTAAGAAGTTGA--GACGGATGTTGAGTGTTGCCTTTTGGGGCTCACTTCAAATGTATAAGTACTTTTATT--GAATAAGTAAATGGAAA-----ATTACTTGATGTGATATTT------ATATTAATCATTGAGAAA-------------------TATGGCCATTTGAATTTTCTGATAAATAGCTTCCTAACCCTATTAAATTATATC-----------TTTAGACCTCAAATCAGGTGGGATTACCCGCTGAACTTAAGCATATTAATAAGCGGAGG
'B1443_KRM0048133_M_murariae_at_Asplenium_ruta_muraria'            ATAAAAGTAATG---GAGTGCACTTAATTGTGGCTCTGAACACTTT-AT------ATTTTCACCTT----AACCCAAAGCTGTCCTGTGTAATAC--TTTTTAACAAGTGTTATAGCATTTCAGCAGTACGCTTTCTTGAGCCTTTTGGTT-----CAAGTTT-----GCATTA-----ACCACATAAGTTAAACACTATTTTTAATTA----CCTAT------GAATGTT-TAA-GAATGTAAA--CCCTTTAAAT----ATATAACTTTTAACAATGGATCTCTTGGCTCTCACATCGATGAAGAACACAGTGAAATGTGATAAGTAATGTGAATTGCAGAATTCAGTGAATCATCGAATCTTTGAACGCACCTTGCACCTTTTGGT-ATTCCAAAAGGTACACCTGTTTGAGTGTCATGAAGCCCTCTCATTCCGACTTTTTATTA-ATTTAAAGAGTTGGTTAATGGATGTTGAGTGTTGCCGTCATTGGCTCGCTTTAAATACATAAGTACTTTTATT--GAA-AAATAAATGG-----------ACTTGATGTRATAT--------TTATTATTCATCAAGGAA-----TGTAGT--CT-TACTACAGCCATTTGA--CCTTTGATAAATAGCTTCCTAACCACCCCAT-TTAA-TT-----------TTTAGACCTCAAATCAGGTGGGATTACCCGCTGAACTTAAGCATATCAATAAGCGGAGG
'B1444_KRM0048134_M_murariae_at_Asplenium_ruta_muraria'            ATAAAAGTAATG---GAGTGCACTTAATTGTGGCTCTGAACACTTT-AT------ATTTTCACCTT----AACCCAAAGCTGTCCTGTGTAATAC--TTTTTAACAAGTGTTATAGCATTTCAGCAGTACGCTTTCTTGAGCCTTTTGGTT-----CAAGTTT-----GCATTA-----ACCACATAAGTTAAACACTATTTTTAATTA----CCTAT------GAATGTT-TAA-GAATGTAAA--CCCTTTAAAT----ATATAACTTTTAACAATGGATCTCTTGGCTCTCACATCGATGAAGAACACAGTGAAATGTGATAAGTAATGTGAATTGCAGAATTCAGTGAATCATCGAATCTTTGAACGCACCTTGCACCTTTTGGT-ATTCCAAAAGGTACACCTGTTTGAGTGTCATGAAGCCCTCTCATTCCGACTTTTTATTA-ATTTAAAGAGTTGGTTAATGGATGTTGAGTGTTGCCGTCATTGGCTCGCTTTAAATACATAAGTACTTTTATT--GAA-AAATAAATGG-----------ACTTGATGTRATAT--------TTATTATTCATCAAGGAA-----TGTAGT--CT-TACTACAGCCATTTGA--CCTTTGATAAATAGCTTCCTAACCACCCCAT-TTAA-TT-----------TTTAGACCTCAAATCAGGTGGGATTACCCGCTGAACTTAAGCATATCAATAAGCGGAGG
'B1445_KRM0048132_M_murariae_at_Asplenium_ruta_muraria'            ATAAAAGTAATG---GAGTGCACTTAATTGTGGCTCTGAACACTTT-AT------ATTTTCACCTT----AACCCAAAGCTGTCCTGTGTAATAC--TTTTTAACAAGTGTTATAGCATTTCAGCAGTACGCTTTCTTGAGCCTTTTGGTT-----CAAGTTT-----GCATTA-----ACCACATAAGTTAAACACTATTTTTAATTA----CCTAT------GAATGTT-TAA-GAATGTAAA--CCCTTTAAAT----ATATAACTTTTAACAATGGATCTCTTGGCTCTCACATCGATGAAGAACACAGTGAAATGTGATAAGTAATGTGAATTGCAGAATTCAGTGAATCATCGAATCTTTGAACGCACCTTGCACCTTTTGGT-ATTCCAAAAGGTACACCTGTTTGAGTGTCATGAAGCCCTCTCATTCCGACTTTTTATTA-ATTTAAAGAGTTGGTTAATGGATGTTGAGTGTTGCCGTCATTGGCTCGCTTTAAATACATAAGTACTTTTATT--GAA-AAATAAATGG-----------ACTTGATGTRATAT--------TTATTATTCATCAAGGAA-----TGTAGT--CT-TACTACAGCCATTTGA--CCTTTGATAAATAGCTTCCTAACCACCCCAT-TTAA-TT-----------TTTAGACCTCAAATCAGGTGGGATTACCCGCTGAACTTAAGCATATCAATAAGCGGAGG
'B1446_KRM0035461_M_murariae_at_Asplenium_ruta_muraria'            ATAAAAGTAATG---GAGTGCACTTAATTGTGGCTCTGAACACTTT-AT------ATTTTCACCTT----AACCCAAAGCTGTCCTGTGTAATAC--TTTTTAACAAGTGTTATAGCATTTCAGCAGTACGCTTTCTTGAGCCTTTTGGTT-----CAAGTTT-----GCATTA-----ACCACATAAGTTAAACACTATTTTTAATTA----CCTAT------GAATGTT-TAA-GAATGTAAA--CCCTTTAAAT----ATATAACTTTTAACAATGGATCTCTTGGCTCTCACATCGATGAAGAACACAGTGAAATGTGATAAGTAATGTGAATTGCAGAATTCAGTGAATCATCGAATCTTTGAACGCACCTTGCACCTTTTGGT-ATTCCAAAAGGTACACCTGTTTGAGTGTCATGAAGCCCTCTCATTCCGACTTTTTATTA-ATTTAAAGAGTTGGTTAATGGATGTTGAGTGTTGCCGTCATTGGCTCGCTTTAAATACATAAGTACTTTTATT--GAA-AAATAAATGG-----------ACTTGATGTRATAT--------TTATTATTCATCAAGGAA-----TGTAGT--CT-TACTACAGCCATTTGA--CCTTTGATAAATAGCTTCCTAACCACCCCAT-TTAA-TT-----------TTTAGACCTCAAATCAGGTGGGATTACCCGCTGAACTTAAGCATATCAATAAGCGGAGG
'B1447_KRM0036224_M_murariae_at_Asplenium_ruta_muraria'            ATAAAAGTAATG---GAGTGCACTTAATTGTGGCTCTGAACACTTT-AT------ATTTTCACCTT----AACCCAAAGCTGTCCTGTGTAATAC--TTTTTAACAAGTGTTATAGCATTTCAGCAGTACGCTTTCTTGAGCCTTTTGGTT-----CAAGTTT-----GCATTA-----ACCACATAAGTTAAACACTATTTTTAATTA----CCTAT------GAATGTT-TAA-GAATGTAAA--CCCTTTAAAT----ATATAACTTTTAACAATGGATCTCTTGGCTCTCACATCGATGAAGAACACAGTGAAATGTGATAAGTAATGTGAATTGCAGAATTCAGTGAATCATCGAATCTTTGAACGCACCTTGCACCTTTTGGT-ATTCCAAAAGGTACACCTGTTTGAGTGTCATGAAGCCCTCTCATTCCGACTTTTTATTA-ATTTAAAGAGTTGGTTAATGGATGTTGAGTGTTGCCGTCATTGGCTCGCTTTAAATACATAAGTACTTTTATT--GAA-AAATAAATGG-----------ACTTGATGTRATAT--------TTATTATTCATCAAGGAA-----TGTAGT--CT-TACTACAGCCATTTGA--CCTTTGATAAATAGCTTCCTAACCACCCCAT-TTAA-TT-----------TTTAGACCTCAAATCAGGTGGGATTACCCGCTGAACTTAAGCATATCAATAAGCGGAGG
'B1448_KRM0036225_M_murariae_at_Asplenium_ruta_muraria'            ATAAAAGTAATG---GAGTGCACTTAATTGTGGCTCTGAACACTTT-AT------ATTTTCACCTT----AACCCAAAGCTGTCCTGTGTAATAC--TTTTTAACAAGTGTTATAGCATTTCAGCAGTACGCTTTCTTGAGCCTTTTGGTT-----CAAGTTT-----GCATTA-----ACCACATAAGTTAAACACTATTTTTAATTA----CCTAT------GAATGTT-TAA-GAATGTAAA--CCCTTTAAAT----ATATAACTTTTAACAATGGATCTCTTGGCTCTCACATCGATGAAGAACACAGTGAAATGTGATAAGTAATGTGAATTGCAGAATTCAGTGAATCATCGAATCTTTGAACGCACCTTGCACCTTTTGGT-ATTCCAAAAGGTACACCTGTTTGAGTGTCATGAAGCCCTCTCATTCCGACTTTTTATTA-ATTTAAAGAGTTGGTTAATGGATGTTGAGTGTTGCCGTCATTGGCTCGCTTTAAATACATAAGTACTTTTATT--GAA-AAATAAATGG-----------ACTTGATGTRATAT--------TTATTATTCATCAAGGAA-----TGTAGT--CT-TACTACAGCCATTTGA--CCTTTGATAAATAGCTTCCTAACCACCCCAT-TTAA-TT-----------TTTAGACCTCAAATCAGGTGGGATTACCCGCTGAACTTAAGCATATCAATAAGCGGAGG
'B1449_KRM0025768_M_murariae_at_Asplenium_ruta_muraria'            ATAAAAGTAATG---GAGTGCACTTAATTGTGGCTCTGAACACTTT-AT------ATTTTCACCTT----AACCCAAAGCTGTCCTGTGTAATAC--TTTTTAACAAGTGTTATAGCATTTCAGCAGTACGCTTTCTTGAGCCTTTTGGTT-----CAAGTTT-----GCATTA-----ACCACATAAGTTAAACACTATTTTTAATTA----CCTAT------GAATGTT-TAA-GAATGTAAA--CCCTTTAAAT----ATATAACTTTTAACAATGGATCTCTTGGCTCTCACATCGATGAAGAACACAGTGAAATGTGATAAGTAATGTGAATTGCAGAATTCAGTGAATCATCGAATCTTTGAACGCACCTTGCACCTTTTGGT-ATTCCAAAAGGTACACCTGTTTGAGTGTCATGAAGCCCTCTCATTCCGACTTTTTATTA-ATTTAAAGAGTTGGTTAATGGATGTTGAGTGTTGCCGTCATTGGCTCGCTTTAAATACATAAGTACTTTTATT--GAA-AAATAAATGG-----------ACTTGATGTGATAT--------TTATTATTCATCAAGGAA-----TGTAGT--CT-TACTACAGCCATTTGA--CCTTTGATAAATAGCTTCCTAACCACCCCAT-TTAA-TT-----------TTTAGACCTCAAATCAGGTGGGATTACCCGCTGAACTTAAGCATATCAATAAGCGGAGG
'B1450_KRM0025185_M_murariae_at_Asplenium_ruta_muraria'            ATAAAAGTAATG---GAGTGCACTTAATTGTGGCTCTGAACACTTT-AT------ATTTTCACCTT----AACCCAAAGCTGTCCTGTGTAATAC--TTTTTAACAAGTGTTATAGCATTTCAGCAGTACGCTTTCTTGAGCCTTTTGGTT-----CAAGTTT-----GCATTA-----ACCACATAAGTTAAACACTATTTTTAATTA----CCTAT------GAATGTT-TAA-GAATGTAAA--CCCTTTAAAT----ATATAACTTTTAACAATGGATCTCTTGGCTCTCACATCGATGAAGAACACAGTGAAATGTGATAAGTAATGTGAATTGCAGAATTCAGTGAATCATCGAATCTTTGAACGCACCTTGCACCTTTTGGT-ATTCCAAAAGGTACACCTGTTTGAGTGTCATGAAGCCCTCTCATTCCGACTTTTTATTA-ATTTAAAGAGTTGGTTAATGGATGTTGAGTGTTGCCGTCATTGGCTCGCTTTAAATACATAAGTACTTTTATT--GAA-AAATAAATGG-----------ACTTGATGTRATAT--------TTATTATTCATCAAGGAA-----TGTAGT--CT-TACTACAGCCATTTGA--CCTTTGATAAATAGCTTCCTAACCACCCCAT-TTAA-TT-----------TTTAGACCTCAAATCAGGTGGGATTACCCGCTGAACTTAAGCATATCAATAAGCGGAGG
'B1451_KRM0025184_M_murariae_at_Asplenium_ruta_muraria'            ATAAAAGTAATG---GAGTGCACTTAATTGTGGCTCTGAACACTTT-AT------ATTTTCACCTT----AACCCAAAGCTGTCCTGTGTAATAC--TTTTTAACAAGTGTTATAGCATTTCAGCAGTACGCTTTCTTGAGCCTTTTGGTT-----CAAGTTT-----GCATTA-----ACCACATAAGTTAAACACTATTTTTAATTA----CCTAT------GAATGTT-TAA-GAATGTAAA--CCCTTTAAAT----ATATAACTTTTAACAATGGATCTCTTGGCTCTCACATCGATGAAGAACACAGTGAAATGTGATAAGTAATGTGAATTGCAGAATTCAGTGAATCATCGAATCTTTGAACGCACCTTGCACCTTTTGGT-ATTCCAAAAGGTACACCTGTTTGAGTGTCATGAAGCCCTCTCATTCCGACTTTTTATTA-ATTTAAAGAGTTGGTTAATGGATGTTGAGTGTTGCCGTCATTGGCTCGCTTTAAATACATAAGTACTTTTATT--GAA-AAATAAATGG-----------ACTTGATGTRATAT--------TTATTATTCATCAAGGAA-----TGTAGT--CT-TACTACAGCCATTTGA--CCTTTGATAAATAGCTTCCTAACCACCCCAT-TTAA-TT-----------TTTAGACCTCAAATCAGGTGGGATTACCCGCTGAACTTAAGCATATCAATAAGCGGAGG
'B1452_KRM0025191_M_murariae_at_Asplenium_ruta_muraria'            ATAAAAGTAATG---GAGTGCACTTAATTGTGGCTCTGAACACTTT-AT------ATTTTCACCTT----AACCCAAAGCTGTCCTGTGTAATAC--TTTTTAACAAGTGTTATAGCATTTCAGCAGTACGCTTTCTTGAGCCTTTTGGTT-----CAAGTTT-----GCATTA-----ACCACATAAGTTAAACACTATTTTTAATTA----CCTAT------GAATGTT-TAA-GAATGTAAA--CCCTTTAAAT----ATATAACTTTTAACAATGGATCTCTTGGCTCTCACATCGATGAAGAACACAGTGAAATGTGATAAGTAATGTGAATTGCAGAATTCAGTGAATCATCGAATCTTTGAACGCACCTTGCACCTTTTGGT-ATTCCAAAAGGTACACCTGTTTGAGTGTCATGAAGCCCTCTCATTCCGACTTTTTATTA-ATTTAAAGAGTTGGTTAATGGATGTTGAGTGTTGCCGTCATTGGCTCGCTTTAAATACATAAGTACTTTTATT--GAA-AAATAAATGG-----------ACTTGATGTRATAT--------TTATTATTCATCAAGGAA-----TGTAGT--CT-TACTACAGCCATTTGA--CCTTTGATAAATAGCTTCCTAACCACCCCAT-TTAA-TT-----------TTTAGACCTCAAATCAGGTGGGATTACCCGCTGAACTTAAGCATATCAATAAGCGGAGG
'B1453_KRM0043175_M_vogesiaca_at_Polystichum_aculeatum'            TTAAAAGTATCT---GAGTGCACTTGATTGTGGCTCTAACTCTTTTGAT------TTATTCACTTT----AACCCAAAGCTGTCTTGTGTAACACACTTTTTAGTTAGTGTTATAGCAATTCAGCAGTACGCATTCATGAGCCTTATGGTT-----TGAGTTT-----GCATTA-----CCCA--TCAGT--GACCCTATTTTTTATTATTAACCTTT------GAATGTTCTAA-GAATGTAAAA-CCCTTTAAAT----ATATAACTTTTAACAATGGATCTCTTGGCTCTCACATCGATGAAGAACACAGTGAAATGTGATAAGTAATGTGAATTGCAGAATTCAGTGAATCATCGAATCTTTGAACGCACCTTGCACCTTTTGGT-ATTCCAAAAGGTACACCTGTTTGAGTGTCATGAACCCCTCTCATTCTGATTTCTTATTA-ATTTAGGAGATTGGTTAATGGATGTTGAGTGTTGCCGTCATTGGCTCACTTTAAATATATAAGTACTTTTGTT--GGA-AAATAAATGGTCATATAGATTACTTGATGTGATATATTAATATTTTTTATTCATCAAGGAAATATGTGTAGT--TTRCTCTACAACCATTTGA--CCTCTGACAAATAGCTTCCTAACCACCCCAA-TTATTTT-----------TTTAGACCTCAAATCAGGTGGGATTACCCGCTGAACTTAAGCATATCAATAAGCGGAGG
'B1454_KRM0043160_M_vogesiaca_at_Polystichum_aculeatum'            TTAAAAGTATCT---GAGTGCACTTGATTGTGGCTCTAACTCTTTTGAT------TTATTCACTTT----AACCCAAAGCTGTCTTGTGTAACACACTTTTTAGTTAGTGTTATAGCAATTCAGCAGTACGCATTCATGAGCCTTATGGTT-----TGAGTTT-----GCATTA-----CCCA--TCAGT--GACCCTATTTTTTATTATTAACCTTT------GAATGTTCTAA-GAATGTAAAA-CCCTTTAAAT----ATATAACTTTTAACAATGGATCTCTTGGCTCTCACATCGATGAAGAACACAGTGAAATGTGATAAGTAATGTGAATTGCAGAATTCAGTGAATCATCGAATCTTTGAACGCACCTTGCACCTTTTGGT-ATTCCAAAAGGTACACCTGTTTGAGTGTCATGAACCCCTCTCATTCTGATTTCTTATTA-ATTTAGGAGATTGGTTAATGGATGTTGAGTGTTGCCGTCATTGGCTCACTTTAAATATATAAGTACTTTTGTT--GGA-AAATAAATGGTCATATAGATTACTTGATGTGATATATTAATATTTTTTATTCATCAAGGAAATATGTGTAGT--TTACTCTACAACCATTTGA--CCTCTGACAAATAGCTTCCTAACCACCCCAA-TTATTTT-----------TTTAGACCTCAAATCAGGTGGGATTACCCGCTGAACTTAAGCATATCAATAAGCGGAGG
'B1455_KRM0043186_M_scolopendrii_at_Asplenium_scolopendrium'       ATAAAAGTAATG---GAGTGCACTTAATTGTGGCTCTGAACACTTT-AT------ATTTTCACCTC----AACCCAAAGCTGTCCTGTGTAATAC--TTTTTAACAAGTGTTATAGCATTTCAGCAGTACGCTTTCTTGAGCCTTTTGGTT-----CAAGTTT-----GCATTA-----ACCACATAAGTTAAACACTATTTTTAATTA----CCTAT------GAATGTT-TAA-GAATGTAAA--CCCTTTAAAT----ATATAACTTTTAACAATGGATCTCTTGGCTCTCACATCGATGAAGAACACAGTGAAATGTGATAAGTAATGTGAATTGCAGAATTCAGTGAATCATCGAATCTTTGAACGCACCTTGCACCTTTTGGT-ATTCCAAAAGGTACACCTGTTTGAGTGTCATGAAGCCCTCTCATTCCGACTTTTTATTA-ATTTAAAGAGTTGGTTAATGGATGTTGAGTGTTGCCGTCATTGGCTCGCTTTAAATACATAAGTACTTTTATT--GAA-AAATAAATGG-----------ACTTGATGTGATAT--------TTATTATTCATCAAGGAA-----TGTAGT--CT-TACTACAGCCATTTGA--CCTTTGATAAATAGCTTCCTAACCACCCCAT-TTAA-TT-----------TTTRGACCTCAAATCAGGTGGGATTACCCGCTGAACTTAAGCATATCAATAAGCGGAGG
'B1456_KRM0043153_M_scolopendrii_at_Asplenium_scolopendrium'       ATAAAAGTAATG---GAGTGCACTTAATTGTGGCTCTGAACACTTT-AT------ATTTTCACCTC----AACCCAAAGCTGTCCTGTGTAATAC--TTTTTAACAAGTGTTATAGCATTTCAGCAGTACGCTTTCTTGAGCCTTTTGGTT-----CAAGTTT-----GCATTA-----ACCACATAAGTTAAACACTATTTTTAATTA----CCTAT------GAATGTT-TAA-GAATGTAAA--CCCTTTAAAT----ATATAACTTTTAACAATGGATCTCTTGGCTCTCACATCGATGAAGAACACAGTGAAATGTGATAAGTAATGTGAATTGCAGAATTCAGTGAATCATCGAATCTTTGAACGCACCTTGCACCTTTTGGT-ATTCCAAAAGGTACACCTGTTTGAGTGTCATGAAGCCCTCTCATTCCGACTTTTTATTA-ATTTAAAGAGTTGGTTAATGGATGTTGAGTGTTGCCGTCATTGGCTCGCTTTAAATACATAAGTACTTTTATT--GAA-AAATAAATGG-----------ACTTGATGTGATAT--------TTATTATTCATCAAGGAA-----TGTAGT--CT-TACTACAGCCATTTGA--CCTTTGATAAATAGCTTCCTAACCACCCCAT-TTAA-TT-----------TTTAGACCTCAAATCAGGTGGGATTACCCGCTGAACTTAAGCATATCAATAAGCGGAGG
'B1457_KRM0025400_M_scolopendrii_at_Asplenium_scolopendrium'       ATAAAAGTAATG---GAGTGCACTTAATTGTGGCTCTGAACACTTT-AT------ATTTTCACCTY----AACCCAAAGCTGTCCTGTGTRATAC--TTTTTAACAAGTGTTATAGCATTTCAGCAGTACGCTTTCTTGAGCCTTTTGGTT-----CAAGTTT-----GCATTA-----ACCACATAAGTTAAACACTATTTTTAATTA----CCTAT------GAATGTT-TAA-GAATGTAAA--CCCTTTAAAT----ATATAACTTTTAACAATGGATCTCTTGGCTCTCACATCGATGAAGAACACAGTGAAATGTGATAAGTAATGTGAATTGCAGAATTCAGTGAATCATCGAATCTTTGAACGCACCTTGCACCTTTTGGT-ATTCCAAAAGGTACACCTGTTTGAGTGTCATGAAGCCCTCTCATTCCGACTTTTTATTA-ATTTAAAGAGTTGGTTAATGGATGTTGAGTGTTGCCGTCATTGGCTCGCTTTAAATACATAAGTACTTTTATT--GAA-AAATWAATGG-----------ACTTGATGTGATAT--------TTATTATTCATCAAGGAA-----TGTAGT--CT-TACTACAGCCATTTGA--CCTTTGATAAATAGCTTCCTAACCACCCCAT-TTAA-TT-----------TTTAGACCTCAAATCAGGTGGGATTACCCGCTGAACTTAAGCATATCAATAAGCGGAGG
'B1458_KRM0043687_Milesina_sp_at_Abies_alba'                       TTAGAATAAATT---GAGTGCACGTAATGGTGGCTCTAACCTTTTT-AA------TTTCAAACTTT----AACCCAAAGTTGTCTTGTGTATTAC-----TTAATT-GTGATATAGCATTTCAGCAGTACGCATCCATGAGCCTTTTGGTT-----CTAGTTT-----GCATTA-----CCTA--TAAGT--GACCCCATTTTTTAATTAATGATAAT------GTATGTT-TAA-GAATGTAAA----CCCCCAAT----ATATAACTTTTAACAATGGATCTCTCGGCTCTCACATCGATGAAGAACACAGTGAAATGTGATAAGTAATGTGAATTGCATAATTCAGTGAATCATCGAATCTTTGAACGCACCTTGCACCTTTTGGT-ATTCCAAAAGGTACACCTGTTTGAGTGTCATGAAACCCCCTCGTTTCGATTTCTCATTA-ATTTAAGAAGTTGA--GACGGATGTTGAGTGTTGCCTTTTGGGGCTCACTTCAAATGTATAAGTACTTTTATT--GAATAAGTAAATGGAAA-----ATTACTTGATGTGATATTT------ATATTAATCATTGAGAAA-------------------TATGGCCATTTGAATTTTCTGATAAATAGCTTCCTAACCCTATTAAATTATATC-----------TTTAGACCTCAAATCAGGTGGGATTACCCGCTGAACTTAAGCATATTAATAAGCGGAGG
'B1459_KRM0042052_Milesina_sp_at_Abies_alba'                       ATAAAAGTAATG---GAGTGCACTTAATTGTGGCTCTGAACACTTT-AT------ATTTTCACCTT----AACCCAAAGCTGTCCTGTGTAATAC--TTTTTAACAAGTGTTATAGCATTTCAGCAGTACGCTTTCTTGAGCCTTTTGGTT-----CAAGTTT-----GCATTA-----ACCACATAAGTTAAACACTATTTTTAATTA----CCTAT------GAATGTT-TAA-GAATGTAAA--CCCTTTAAAT----ATATAACTTTTAACAATGGATCTCTTGGCTCTCACATCGATGAAGAACACAGTGAAATGTGATAAGTAATGTGAATTGCAGAATTCAGTGAATCATCGAATCTTTGAACGCACCTTGCACCTTTTGGT-ATTCCAAAAGGTACACCTGTTTGAGTGTCATGAAGCCCTCTCATTCCGACTTTTTATTA-ATTTAAAGAGTTGGTTAATGGATGTTGAGTGTTGCCGTCATTGGCTCGCTTTAAATACATAAGTACTTTTATT--GAA-AAATAAATGG-----------ACTTGATGTGATAT--------TTATTATTCATCAAGGAA-----TGTAGT--CT-TACTACAGCCATTTGA--CCTTTGATAAATAGCTTCCTAACCACCCCAT-TTAA-TT-----------TTTAGACCTCAAATCAGGTGGGATTACCCGCTGAACTTAAGCATATCAATAAGCGGAGG
'B1466_KRM0043152_M_polypodii_at_Polypodium_interjectum'           ATAAAAGTAATG---GAGTGCACTTAATTGTGGCTCTGAACACTTT-AT------ATTTTCACCTY----AACCCAAAGCTGTCCTGTGTAATAC--TTTTTAACAAGTGTTATAGCATTTCAGCAGTACGCTTTCTTGAGCCTTTTGGTT-----CAAGTTT-----GCATTA-----ACCACATAAGTTAAACACTATTTTTAATTA----CCTAT------GAATGTT-TAA-GAATGTAAA--CCCTTTAAAT----ATATAACTTTTAACAATGGATCTCTTGGCTCTCACATCGATGAAGAACACAGTGAAATGTGATAAGTAATGTGAATTGCAGAATTCAGTGAATCATCGAATCTTTGAACGCACCTTGCACCTTTTGGT-ATTCCAAAAGGTACACCTGTTTGAGTGTCATGAAGCCCTCTCATTCCGACTTTTTATTA-ATTTAAAGAGTTGGTTAATGGATGTTGAGTGTTGCCGTCATTGGCTCGCTTTAAATACATAAGTACTTTTATT--GAA-AAATAAATGR-----------ACTTGATGTRATAT--------TTATTATTCATCAAGGAA-----TGTAGT--CT-TACTACAGCCATTTGA--CCTTTGATAAATAGCTTCCTAACCACCCCAT-TTAA-TT-----------TTTAGACCTCAAATCAGGTGGGATTACCCGCTGAACTTAAGCATATCAATAAGCGGAGG
'B1467_KRM0043187_M_vogesiaca_at_Polystichum_aculeatum'            TTAAAAGTATCT---GAGTGCACTTGATTGTGGCTCTAACTCTTTTGAT------TTATTCACTTT----AACCCAAAGCTGTCTTGTGTAACACACTTTTTAGTTAGTGTTATAGCAATTCAGCAGTACGCATTCATGAGCCTTATGGTT-----TGAGTTT-----GCATTA-----CCCA--TCAGT--GACCCTATTTTTTATTATTAACCTTT------GAATGTTCTAA-GAATGTAAAA-CCCTTTAAAT----ATATAACTTTTAACAATGGATCTCTTGGCTCTCACATCGATGAAGAACACAGTGAAATGTGATAAGTAATGTGAATTGCAGAATTCAGTGAATCATCGAATCTTTGAACGCACCTTGCACCTTTTGGT-ATTCCAAAAGGTACACCTGTTTGAGTGTCATGAACCCCTCTCATTCTGATTTCTTATTA-ATTTAGGAGATTGGTTAATGGATGTTGAGTGTTGCCGTCATTGGCTCACTTTAAATATATAAGTACTTTTGTT--GGA-AAATAAATGGTCATATAGATTACTTGATGTGATATATTAATATTTTTTATTCATCAAGGAAATATGTGTAGT--TTACTCTACAACCATTTGA--CCTCTGACAAATAGCTTCCTAACCACCCCAA-TTATTTT-----------TTTAGACCTCAAATCAGGTGGGATTACCCGCTGAACTTAAGCATATCAATAAGCGGAGG
'B1469_KRM0048087_M_kriegeriana_at_Dryopteris_carthusiana'         TTAGAATAAATT---GAGTGCACGTAATGGTGGCTCTAACCTTTTT-AA------TTTCAAACTTT----AACCCAAAGTTGTCTTGTGTATTAC-----TTAATT-GTGATATAGCATTTCAGCAGTACGCATCCATGAGCCTTTTGGTT-----CTAGTTT-----GCATTA-----CCTA--TAAGT--GACCCCATTTTTTAATTAATGATAAT------GTATGTT-TAA-GAATGTAAA----CCCCCAAT----ATATAACTTTTAACAATGGATCTCTCGGCTCTCACATCGATGAAGAACACAGTGAAATGTGATAAGTAATGTGAATTGCATAATTCAGTGAATCATCGAATCTTTGAACGCACCTTGCACCTTTTGGT-ATTCCAAAAGGTACACCTGTTTGAGTGTCATGAAACCCCCTCGTTTTGATTTCTCATTA-ATTTAAGAAGTTGA--GACGGATGTTGAGTGTTGCCTTTTGGGGCTCACTTCAAATGTATAAGTACTTTTATT--GAATAAGTAAATGGAAA-----ATTACTTGATGTGATATTT------ATATTAATCATTGAGAAA-------------------TATGGCCATTTGAATTTTCTGATAAATAGCTTCCTAACCCTATTAAATTATATC-----------TTTAGACCTCAAATCAGGTGGGATTACCCGCTGAACTTAAGCATATTAATAAGCGGAGG
'B1470_KRM0048085_M_kriegeriana_at_Dryopteris_carthusiana'         TTAGAATAAATT---GAGTGCACGTAATGGTGGCTCTAACCTTTTT-AA------TTTCAAACTTT----AACCCAAAGTTGTCTTGTGTATTAC-----TTAATT-GTGATATAGCATTTCAGCAGTACGCATCCATGAGCCTTTTGGTT-----CTAGTTT-----GCATTA-----CCTA--TAAGT--GACCCCATTTTTTAATTAATGATAAT------GTATGTT-TAA-GAATGTAAA----CCCCCAAT----ATATAACTTTTAACAATGGATCTCTCGGCTCTCACATCGATGAAGAACACAGTGAAATGTGATAAGTAATGTGAATTGCATAATTCAGTGAATCATCGAATCTTTGAACGCACCTTGCACCTTTTGGT-ATTCCAAAAGGTACACCTGTTTGAGTGTCATGAAACCCCCTCGTTTTGATTTCTCATTA-ATTTAAGAAGTTGA--GACGGATGTTGAGTGTTGCCTTTTGGGGCTCACTTCAAATGTATAAGTACTTTTATT--GAATAAGTAAATGGAAA-----ATTACTTGATGTGATATTT------ATATTAATCATTGAGAAA-------------------TATGGCCATTTGAATTTTCTGATAAATAGCTTCCTAACCCTATTAAATTATATC-----------TTTAGACCTCAAATCAGGTGGGATTACCCGCTGAACTTAAGCATATTAATAAGCGGAGG
'B1471_KRM0048086_M_kriegeriana_at_Dryopteris_carthusiana'         TTAGAATAAATT---GAGTGCACGTAATGGTGGCTCTAACCTTTTT-AA------TTTCAAACTTT----AACCCAAAGTTGTCTTGTGTATTAC-----TTAATT-GTGATATAGCATTTCAGCAGTACGCATCCATGAGCCTTTTGGTT-----CTAGTTT-----GCATTA-----CCTA--TAAGT--GACCCCATTTTTTAATTAATGATAAT------GTATGTT-TAA-GAATGTAAA----CCCCCAAT----ATATAACTTTTAACAATGGATCTCTCGGCTCTCACATCGATGAAGAACACAGTGAAATGTGATAAGTAATGTGAATTGCATAATTCAGTGAATCATCGAATCTTTGAACGCACCTTGCACCTTTTGGT-ATTCCAAAAGGTACACCTGTTTGAGTGTCATGAAACCCCCTCGTTTTGATTTCTCATTA-ATTTAAGAAGTTGA--GACGGATGTTGAGTGTTGCCTTTTGGGGCTCACTTCAAATGTATAAGTACTTTTATT--GAATAAGTAAATGGAAA-----ATTACTTGATGTGATATTT------ATATTAATCATTGAGAAA-------------------TATGGCCATTTGAATTTTCTGATAAATAGCTTCCTAACCCTATTAAATTATATC-----------TTTAGACCTCAAATCAGGTGGGATTACCCGCTGAACTTAAGCATATTAATAAGCGGAGG
'B1472_KRM0043162_M_kriegeriana_at_Dryopteris_dilatata'            TTAGAATAAATT---GAGTGCACGTAATGGTGGCTCTAACCTTTTT-AA------TTTCAAACTTT----AACCCAAAGTTGTCTTGTGTATTAC-----TTAATT-GTGATATAGCATTTCAGCAGTACGCATCCATGAGCCTTTTGGTT-----CTAGTTT-----GCATTA-----CCTA--TAAGT--GACCCCATTTTTTAATTAATGATAAT------GTATGTT-TAA-GAATGTAAA----CCCCCAAT----ATATAACTTTTAACAATGGATCTCTCGGCTCTCACATCGATGAAGAACACAGTGAAATGTGATAAGTAATGTGAATTGCATAATTCAGTGAATCATCGAATCTTTGAACGCACCTTGCACCTTTTGGT-ATTCCAAAAGGTACACCTGTTTGAGTGTCATGAAACCCCCTCGTTTTGATTTCTCATTA-ATTTAAGAAGTTGA--GACGGATGTTGAGTGTTGCCTTTTGGGGCTCACTTCAAATGTATAAGTACTTTTATT--GAATAAGTAAATGGAAA-----ATTACTTGATGTGATATTT------ATATTAATCATTGAGAAA-------------------TATGGCCATTTGAATTTTCTGATAAATAGCTTCCTAACCCTATTAAATTATATC-----------TTTAGACCTCAAATCAGGTGGGATTACCCGCTGAACTTAAGCATATTAATAAGCGGAGG
'B1473_KRM0048088_M_kriegeriana_at_Dryopteris_dilatata'            TTAGAATAAATT---GAGTGCACGTAATGGTGGCTCTAACCTTTTT-AA------TTTCAAACTTT----AACCCAAAGTTGTCTTGTGTATTAC-----TTAATT-GTGATATAGCATTTCAGCAGTACGCATCCATGAGCCTTTTGGTT-----CTAGTTT-----GCATTA-----CCTA--TAAGT--GACCCCATTTTTTAATTAATGATAAT------GTATGTT-TAA-GAATGTAAA----CCCCCAAT----ATATAACTTTTAACAATGGATCTCTCGGCTCTCACATCGATGAAGAACACAGTGAAATGTGATAAGTAATGTGAATTGCATAATTCAGTGAATCATCGAATCTTTGAACGCACCTTGCACCTTTTGGT-ATTCCAAAAGGTACACCTGTTTGAGTGTCATGAAACCCCCTCGTTTTGATTTCTCATTA-ATTTAAGAAGTTGA--GACGGATGTTGAGTGTTGCCTTTTGGGGCTCACTTCAAATGTATAAGTACTTTTATT--GAATAAGTAAATGGAAA-----ATTACTTGATGTGATATTT------ATATTAATCATTGAGAAA-------------------TATGGCCATTTGAATTTTCTGATAAATAGCTTCCTAACCCTATTAAATTATATC-----------TTTAGACCTCAAATCAGGTGGGATTACCCGCTGAACTTAAGCATATTAATAAGCGGAGG
'B1474_KRM0043151_M_kriegeriana_at_Dryopteris_dilatata'            TTAGAATAAATT---GAGTGCACGTAATGGTGGCTCTAACCTTTTT-AA------TTTCTAACTTT----AACCCAAAGTTGTCTTGTGTATTAC-----TTAATT-GTGATATAGCATTTCAGCAGTACGCATCCATGAGCCTTTTGGTT-----CTAGTTT-----GCATTA-----CCTA--TAAGT--GACCCCATTTTTTAATTAATGATAAT------GTATGTT-TAA-GAATGTAAA----CCCCCAAT----ATATAACTTTTAACAATGGATCTCTCGGCTCTCACATCGATGAAGAACACAGTGAAATGTGATAAGTAATGTGAATTGCATAATTCAGTGAATCATCGAATCTTTGAACGCACCTTGCACCTTTTGGT-ATTCCAAAAGGTACACCTGTTTGAGTGTCATGAAACCCCCTCGTTTTGATTTCTCATTA-ATTTAAGAAGTTGA--GACGGATGTTGAGTGTTGCCTTTTGGGGCTCACTTCAAATGTATAAGTACTTTTATT--GAATAAGTAAATGGAAA-----ATTACTTGATGTGATATTT------ATATTAATCATTGAGAAA-------------------TATGGCCATTTGAATTTTCTGATAAATAGCTTCCTAACCCTATTAAATTATATC-----------TTTAGACCTCAAATCAGGTGGGATTACCCGCTGAACTTAAGCATATTAATAAGCGGAGG
'B1475_KRM0043184_M_kriegeriana_at_Dryopteris_dilatata'            TTAGAATAAATT---GAGTGCACGTAATGGTGGCTCTAACCTTTTT-AA------TTTCAAACTTT----AACCCAAAGTTGTCTTGTGTATTAC-----TTAATT-GTGATATAGCATTTCAGCAGTACGCATCCATGAGCCTTTTGGTT-----CTAGTTT-----GCATTA-----CCTA--TAAGT--GACCCCATTTTTTAATTAATGATAAT------GTATGTT-TAA-GAATGTAAA----CCCCCAAT----ATATAACTTTTAACAATGGATCTCTCGGCTCTCACATCGATGAAGAACACAGTGAAATGTGATAAGTAATGTGAATTGCATAATTCAGTGAATCATCRAATCTTTGAACGCACCTTGCACCTTTTGGT-ATTCCAAAAGGTACACCTGTTTGAGTGTCATGAAACCCCCTCGTTTTGATTTCTCATTA-ATTTAAGAAGTTGA--GACGGATGTTGAGTGTTGCCTTTTGGGGCTCACTTCAAATGTATAAGTACTTTTATT--GAATAAGTAAATGGAAA-----ATTACTTGATGTGATATTT------ATATTAATCATTGAGAAA-------------------TATGGCCATTTGAATTTTCTGATAAATAGCTTCCTAACCCTATTAAATTATATC-----------TTTAGACCTCAAATCAGGTGGGATTACCCGCTGAACTTAAGCATATTAATAAGCGGAGG
'B1476_KRM0043178_M_kriegeriana_at_Dryopteris_filix_mas'           TTAGAATAAATT---GAGTGCACGTAATGGTGGCTCTAACCTTTTT-AA------TTTCAAACTTT----AACCCAAAGTTGTCTTGTGTATTAC-----TTAATT-GTGATATAGCATTTCAGCAGTACGCATCCATGAGCCTTTTGGTT-----CTAGTTT-----GCATTA-----CCTA--TAAGT--GACCCCATTTTTTAATTAATGATAAT------GTATGTT-TAA-GAATGTAAA----CCCCCAAT----ATATAACTTTTAACAATGGATCTCTCGGCTCTCACATCGATGAAGAACACAGTGAAATGTGATAAGTAATGTGAATTGCATAATTCAGTGAATCATCGAATCTTTGAACGCACCTTGCACCTTTTGGT-ATTCCAAAAGGTACACCTGTTTGAGTGTCATGAAACCCCCTCGTTTTGATTTCTCATTA-ATTTAAGAAGTTGA--GACGGATGTTGAGTGTTGCCTTTTGGGGCTCACTTCAAATGTATAAGTACTTTTATT--GAATAAGTAAATGGAAA-----ATTACTTGATGTGATATTT------ATATTAATCATTGAGAAA-------------------TATGGCCATTTGAATTTTCTGATAAATAGCTTCCTAACCCTATTAAATTATATC-----------TTTAGACCTCAAATCAGGTGGGATTACCCGCTGAACTTAAGCATATTAATAAGCGGAGG
'B1494_KRM0048357_M_kriegeriana_at_Dryopteris_dilatata'            TTAGAATAAATT---GAGTGCACGTAATGGTGGCTCTAACCTTTTT-AA------TTTCAAACTTT----AACCCAAAGTTGTCTTGTGTATTAC-----TTAATT-GTGATATAGCATTTCAGCAGTACGCATCCATGAGCCTTTTGGTT-----CTAGTTT-----GCATTA-----CCTA--TAAGT--GACCCCATTTTTTAATTAATGATAAT------GTATGTT-TAA-GAATGTAAA----CCCCCAAT----ATATAACTTTTAACAATGGATCTCTCGGCTCTCACATCGATGAAGAACACAGTGAAATGTGATAAGTAATGTGAATTGCATAATTCAGTGAATCATCGAATCTTTGAACGCACCTTGCACCTTTTGGT-ATTCCAAAAGGTACACCTGTTTGAGTGTCATGAAACCCCCTCGTTTTGATTTCTCATTA-ATTTAAGAAGTTGA--GACGGATGTTGAGTGTTGCCTTTTGGGGCTCACTTCAAATGTATAAGTACTTTTATT--GAATAAGTAAATGGAAA-----ATTACTTGATGTGATATTT------ATATTAATCATTGAGAAA-------------------TATGGCCATTTGAATTTTCTGATAAATAGCTTCCTAACCCTATTAAATTATATC-----------TTTAGACCTCAAATCAGGTGGGATTACCCGCTGAACTTAAGCATATTAATAAGCGGAGG
'B1602_KRM0048477_M_kriegeriana_at_Dryopteris_dilatata'            TTAGAATAAATT---GAGTGCACGTAATGGTGGCTCTAACCTTTTT-AA------TTTCAAACTTT----AACCCAAAGTTGTCTTGTGTATTAC-----TTAATT-GTGATATAGCATTTCAGCAGTACGCATCCATGAGCCTTTTGGTT-----CTAGTTT-----GCATTA-----CCTA--TAAGT--GACCCCATTTTTTAATTAATGATAAT------GTATGTT-TAA-GAATGTAAA----CCCCCAAT----ATATAACTTTTAACAATGGATCTCTCGGCTCTCACATCGATGAAGAACACAGTGAAATGTGATAAGTAATGTGAATTGCATAATTCAGTGAATCATCGAATCTTTGAACGCACCTTGCACCTTTTGGT-ATTCCAAAAGGTACACCTGTTTGAGTGTCATGAAACCCCCTCGTTTTGATTTCTCATTA-ATTTAAGAAGTTGA--GACGGATGTTGAGTGTTGCCTTTTGGGGCTCACTTCAAATGTATAAGTACTTTTATT--GAATAAGTAAATGGAAA-----ATTACTTGATGTGATATTT------ATATTAATCATTGAGAAA-------------------TATGGCCATTTGAATTTTCTGATAAATAGCTTCCTAACCCTATTAAATTATATC-----------TTTAGACCTCAAATCAGGTGGGATTACCCGCTGAACTTAAGCATATTAATAAGCGGAGG
'B1685_KRM0048480_M_kriegeriana_at_Dryopteris_dilatata'            TTAGAATAAATT---GAGTGCACGTAATGGTGGCTCTAACCTTTTT-AA------TTTCAAACTTT----AACCCAAAGTTGTCTTGTGTATTAC-----TTAATT-GTGATATAGCATTTCAGCAGTACGCATCCATGAGCCTTTTGGTT-----CTAGTTT-----GCATTA-----CCTA--TAAGT--GACCCCATTTTTTAATTAATGATAAT------GTATGTT-TAA-GAATGTAAA----CCCCCAAT----ATATAACTTTTAACAATGGATCTCTCGGCTCTCACATCGATGAAGAACACAGTGAAATGTGATAAGTAATGTGAATTGCATAATTCAGTGAATCATCGAATCTTTGAACGCACCTTGCACCTTTTGGT-ATTCCAAAAGGTACACCTGTTTGAGTGTCATGAAACCCCCTCGTTTTGATTTCTCATTA-ATTTAAGAAGTTGA--GACGGATGTTGAGTGTTGCCTTTTGGGGCTCACTTCAAATGTATAAGTACTTTTATT--GAATAAGTAAATGGAAA-----ATTACTTGATGTGATATTT------ATATTAATCATTGAGAAA-------------------TATGGCCATTTGAATTTTCTGATAAATAGCTTCCTAACCCTATTAAATTATATC-----------TTTAGACCTCAAATCAGGTGGGATTACCCGCTGAACTTAAGCATATTAATAAGCGGAGG
'B1778_KRM0048694_M_polypodii_at_Polypodium_vulgare'               ATAAAAGTAATG---GAGTGCACTTAATTGTGGCTCTGAACACTTT-AT------ATTTTCACCTT----AACCCAAAGCTGTCCTGTGTAATAC--TTTTTAACAAGTGTTATAGCATTTCAGCAGTACGCTTTCTTGAGCCTTTTGGTT-----CAAGTTT-----GCATTA-----ACCACATAAGTTAAACACTATTTTTAATTA----CCTAT------GAATGTT-TAA-GAATGTAAA--CCCTTTAAAT----ATATAACTTTTAACAATGGATCTCTTGGCTCTCACATCGATGAAGAACACAGTGAAATGTGATAAGTAATGTGAATTGCAGAATTCAGTGAATCATCGAATCTTTGAACGCACCTTGCACCTTTTGGT-ATTCCAAAAGGTACACCTGTTTGAGTGTCATGAAGCCCTCTCATTCCGACTTTTTATTA-ATTTAAAGAGTTGGTTAATGGATGTTGAGTGTTGCCGTCATTGGCTCGCTTTAAATACATAAGTACTTTTATT--GAA-AAATAAATGG-----------ACTTGATGTGATAT--------TTATTATTCATCAAGGAA-----TGTAGT--CT-TACTACAGCCATTTGA--CCTTTGATAAATAGCTTCCTAACCACCCCAT-TTAA-TT-----------TTTAGACCTCAAATCAGGTGGGATTACCCGCTGAACTTAAGCATATCAATAAGCGGAGG
'B1662_KRM0048589_M_carpatica_at_Dryopteris_filixmas'              TTAAAAGTCTTT---GAGTGCACTTTATTGTGGCTCTACCTCTTTTAATT----CTTTCACCCT------AACCCAAAGCTGTCTTGTGTGATGC-TTTTAT---TAGTGTTATAGCATTTCAGCAGTACGCATTCATGAGCCTTTTGGTT-----CAAGTCT-----GCATTA-------CCCATCAGTGACCCTATTTTTTTATT-AATTAACTCT------GAATGATCTAA-GAATGTAAACCCCCTTTAAAT----ATATAACTTTTAACAATGGATCTCTTGGCTCTCACATCGATGAAGAACACAGTGAAATGTGATAAGTAATGTGAATTGCAGAATTCAGTGAATCATCGAATCTTTGAACGCACCTTGCACCTTTTGGT-ATTCCAAAAGGTACACCTGTTTGAGTGTCATGAACCCCTCTCATTCCAATTTCTTATTA-ACTTGAGAAGTTGGTCAATGGATGTTGAGTGTTGCCGTCATTGGCTCACTTTAAATATATAAGTACTTTTATT---GAAAAATAAATGGAGA-----AATACTTGATGTGATAT--------TTATTATTCATTGAGGAATGTAGTTT---------ACTACAGCCATTTGAC--CTTTGATAAATAGCTTCCTAACCCCCAA---TTAATTT-----------TTTAGACCTCAAATCAGGTGGGATTACCCGCTGAACTTAAGCATATCAATAAGCGGAGG
'B1780_KRM0043192_M_carpatica_at_Dryopteris_filixmas'              TTAAAAGTCTTT---GAGTGCACTTTATTGTGGCTCTACCTCTTTTAATT----CTTTCACCCT------AACCCAAAGCTGTCTTGTGTGATGC-TTTTAT---TAGTGTTATAGCATTTCAGCAGTACGCATTCATGAGCCTTTTGGTT-----CAAGTCT-----GCATTA-------CCCATCAGTGACCCTATTTTTTTATT-AATTAACTCT------GAATGATCTAA-GAATGTAAACCCCCTTTAAAT----ATATAACTTTTAACAATGGATCTCTTGGCTCTCACATCGATGAAGAACACAGTGAAATGTGATAAGTAATGTGAATTGCAGAATTCAGTGAATCATCGAATCTTTGAACGCACCTTGCACCTTTTGGT-ATTCCAAAAGGTACACCTGTTTGAGTGTCATGAACCCCTCTCATTCCAATTTCTTATTA-ACTTGAGAAGTTGGTCAATGGATGTTGAGTGTTGCCGTCATTGGCTCACTTTAAATATATAAGTACTTTTATT---GAAAAATAAATGGAGA-----AATACTTGATGTGATAT--------TTATTATTCATTGAGGAATGTAGTTT---------ACTACAGCCATTTGAC--CTTTGATAAATAGCTTCCTAACCCCCAA---TTAATTT-----------TTTAGACCTCAAATCAGGTGGGATTACCCGCTGAACTTAAGCATATCAATAAGCGGAGG
'B1846_KRM0048818_M_polypodii_at_Polypodium_vulgare'               ATAAAAGTAATG---GAGTGCACTTAATTGTGGCTCTGAACACTTT-AT------ATTTTCACCTY----AACCCAAAGCTGTCCTGTGTAATAC--TTTTTAACAAGTGTTATAGCATTTCAGCAGTACGCTTTCTTGAGCCTTTTGGTT-----CAAGTTT-----GCATTA-----ACCACATAAGTTAAACACTATTTTTAATTA----CCTAT------GAATGTT-TAA-GAATGTAAA--CCCTTTAAAT----ATATAACTTTTAACAATGGATCTCTTGGCTCTCACATCGATGAAGAACACAGTGAAATGTGATAAGTAATGTGAATTGCAGAATTCAGTGAATCATCGAATCTTTGAACGCACCTTGCACCTTTTGGT-ATTCCAAAAGGTACACCTGTTTGAGTGTCATGAAGCCCTCTCATTCCGACTTTTTATTA-ATTTAAAGAGTTGGTTAATGGATGTTGAGTGTTGCCGTCATTGGCTCGCTTTAAATACATAAGTACTTTTATT--GAA-AAATAAATGG-----------ACTTGATGTGATAT--------TTATTATTCATCAAGGAA-----TGTAGT--CT-TACTACAGCCATTTGA--CCTTTGATAAATAGCTTCCTAACCACYCCAT-TTAA-TT-----------TTTAGACCTCAAATCAGGTGGGATTACCCGCTGAACTTAAGCATATCAATAAGCGGAGG
'B1847_KRM0043157_M_polypodii_at_Polypodium_vulgare'               ATAAAAGTAATG---GAGTGCACTTAATTGTGGCTCTGAACACTTT-AT------ATTTTCACCTT----AACCCAAAGCTGTCCTGTGTAATAC--TTTTTAACAAGTGTTATAGCATTTCAGCAGTACGCTTTCTTGAGCCTTTTGGTT-----CAAGTTT-----GCATTA-----ACCACATAAGTTAAACACTATTTTTAATTA----CCTAT------GAATGTT-TAA-GAATGTAAA--CCCTTTAAAT----ATATAACTTTTAACAATGGATCTCTTGGCTCTCACATCGATGAAGAACACAGTGAAATGTGATAAGTAATGTGAATTGCAGAATTCAGTGAATCATCGAATCTTTGAACGCACCTTGCACCTTTTGGT-ATTCCAAAAGGTACACCTGTTTGAGTGTCATGAAGCCCTCTCATTCCGACTTTTTATTA-ATTTAAAGAGTTGGTTAATGGATGTTGAGTGTTGCCGTCATTGGCTCGCTTTAAATACATAAGTACTTTTATT--GAA-AAATAAATGG-----------ACTTGATGTGATAT--------TTATTATTCATCAAGGAA-----TGTAGT--CT-TACTACAGCCATTTGA--CCTTTGATAAATAGCTTCCTAACCACCCCAT-TTAA-TT-----------TTTAGACCTCAAATCAGGTGGGATTACCCGCTGAACTTAAGCATATCAATAAGCGGAGG
'B1848_KRM0043146_M_polypodii_at_Polypodium_vulgare'               ATAAAAGTAATG---GAGTGCACTTAATTGTGGCTCTGAACACTTT-AT------ATTTTCACCTY----AACCCAAAGCTGTCCTGTGTAATAC--TTTTTAACAAGTGTTATAGCATTTCAGCAGTACGCTTTCTTGAGCCTTTTGGTT-----CAAGTTT-----GCATTA-----ACCACATAAGTTAAACACTATTTTTAATTA----CCTAT------GAATGTT-TAA-GAATGTAAA--CCCTTTAAAT----ATATAACTTTTAACAATGGATCTCTTGGCTCTCACATCGATGAAGAACACAGTGAAATGTGATAAGTAATGTGAATTGCAGAATTCAGTGAATCATCGAATCTTTGAACGCACCTTGCACCTTTTGGT-ATTCCAAAAGGTACACCTGTTTGAGTGTCATGAAGCCCTCTCATTCCGACTTTTTATTA-ATTTAAAGAGTTGGTTAATGGATGTTGAGTGTTGCCGTCATTGGCTCGCTTTAAATACATAAGTACTTTTATT--GAA-AAATAAATGG-----------ACTTGATGTGATAT--------TTATTATTCATCAAGGAA-----TGTAGT--CT-TACTACAGCCATTTGA--CCTTTGATAAATAGCTTCCTAAYCACCCCAT-TTAA-TT-----------TTTAGACCTCAAATCAGGTGGGATTACCCGCTGAACTTAAGCATATCAATAAGCGGAGG
'B1849_KRM0043173_M_polypodii_at_Polypodium_vulgare'               ATAAAAGTAATG---GAGTGCACTTAATTGTGGCTCTGAACACTTT-AT------ATTTTCACCTY----AACCCAAAGCTGTCCTGTGTAATAC--TTTTTAACAAGTGTTATAGCATTTCAGCAGTACGCTTTCTTGAGCCTTTTGGTT-----CAAGTTT-----GCATTA-----ACCACATAAGTTAAACACTATTTTTAATTA----CCTAT------GAATGTT-TAA-GAATGTAAA--CCCTTTAAAT----ATATAACTTTTAACAATGGATCTCTTGGCTCTCACATCGATGAAGAACACAGTGAAATGTGATAAGTAATGTGAATTGCAGAATTCAGTGAATCATCGAATCTTTGAACGCACCTTGCACCTTTTGGT-ATTCCAAAAGGTACACCTGTTTGAGTGTCATGAAGCCCTCTCATTCCGACTTTTTATTA-ATTTAAAGAGTTGGTTAATGGATGTTGAGTGTTGCCGTCATTGGCTCGCTTTAAATACATAAGTACTTTTATT--GAA-AAATAAATGG-----------ACTTGATGTGATAT--------TTATTATTCATCAAGGAA-----TGTAGT--CT-TACTACAGCCATTTGA--CCTTTGATAAATAGCTTCCTAAYCACCCCAT-TTAA-TT-----------TTTAGACCTCAAATCAGGTGGGATTACCCGCTGAACTTAAGCATATCAATAAGCGGAGG
'B1852_KRM0043149_M_murariae_at_Asplenium_ruta_muraria'            ATAAAAGTAATG---GAGTGCACTTAATTGTGGCTCTGAACACTTT-AT------ATTTTCACCTT----AACCCAAAGCTGTCCTGTGTAATAC--TTTTTAACAAGTGTTATAGCATTTCAGCAGTACGCTTTCTTGAGCCTTTTGGTT-----CAAGTTT-----GCATTA-----ACCACATAAGTTAAACACTATTTTTAATTA----CCTAT------GAATGTT-TAA-GAATGTAAA--CCCTTTAAAT----ATATAACTTTTAACAATGGATCTCTTGGCTCTCACATCGATGAAGAACACAGTGAAATGTGATAAGTAATGTGAATTGCAGAATTCAGTGAATCATCGAATCTTTGAACGCACCTTGCACCTTTTGGT-ATTCCAAAAGGTACACCTGTTTGAGTGTCATGAAGCCCTCTCATTCCGACTTTTTATTA-ATTTAAAGAGTTGGTTAATGGATGTTGAGTGTTGCCGTCATTGGCTCGCTTTAAATACATAAGTACTTTTATT--GAA-AAATAAATGG-----------ACTTGATGTRATAT--------TTATTATTCATCAAGGAA-----TGTAGT--CT-TACTACAGCCATTTGA--CCTTTGATAAATAGCTTCCTAACCACCCCAT-TTAA-TT-----------TTTAGACCTCAAATCAGGTGGGATTACCCGCTGAACTTAAGCATATCAATAAGCGGAGG
'B1853_KRM0043154_M_murariae_at_Asplenium_ruta_muraria'            ATAAAAGTAATG---GAGTGCACTTAATTGTGGCTCTGAACACTTT-AT------ATTTTCACCTT----AACCCAAAGCTGTCCTGTGTAATAC--TTTTTAACAAGTGTTATAGCATTTCAGCAGTACGCTTTCTTGAGCCTTTTGGTT-----CAAGTTT-----GCATTA-----ACCACATAAGTTAAACACTATTTTTAATTA----CCTAT------GAATGTT-TAA-GAATGTAAA--CCCTTTAAAT----ATATAACTTTTAACAATGGATCTCTTGGCTCTCACATCGATGAAGAACACAGTGAAATGTGATAAGTAATGTGAATTGCAGAATTCAGTGAATCATCGAATCTTTGAACGCACCTTGCACCTTTTGGT-ATTCCAAAAGGTACACCTGTTTGAGTGTCATGAAGCCCTCTCATTCCGACTTTTTATTA-ATTTAAAGAGTTGGTTAATGGATGTTGAGTGTTGCCGTCATTGGCTCGCTTTAAATACATAAGTACTTTTATT--GAA-AAATAAATGG-----------ACTTGATGTRATAT--------TTATTATTCATCAAGGAA-----TGTAGT--CT-TACTACAGCCATTTGA--CCTTTGATAAATAGCTTCCTAACCACCCCAT-TTAA-TT-----------TTTAGACCTCAAATCAGGTGGGATTACCCGCTGAACTTAAGCATATCAATAAGCGGAGG
'B1860_KRM0018587_M_sp_at_Abies_alba'                              TTAGAATAAATT---GAGTGCACGTAATGGTGGCTCTAACCTTTTT-AA------TTTCAAACTTT----AACCCAAAGTTGTCTTGTGTATTAC-----TTAATT-GTGATATAGCATTTCAGCAGTACGCATCCATGAGCCTTTTGGTT-----CTAGTTT-----GCATTA-----CCTA--TAAGT--GACCCCATTTTTTAATTAATGATAAT------GTATGTT-TAA-GAATGTAAA----CCCCCAAT----ATATAACTTTTAACAATGGATCTCTCGGCTCTCACATCGATGAAGAACACAGTGAAATGTGATAAGTAATGTGAATTGCATAATTCAGTGAATCATCGAATCTTTGAACGCACCTTGCACCTTTTGGT-ATTCCAAAAGGTACACCTGTTTGAGTGTCATGAAACCCCCTCGTTTTGATTTCTCATTA-ATTTAAGAAGTTGA--GACGGATGTTGAGTGTTGCCTTTTGGGGCTCACTTCAAATGTATAAGTACTTTTATT--GAATAAGTAAATGGAAA-----ATTACTTGATGTGATATTT------ATATTAATCATTGAGAAA-------------------TATGGCCATTTGAATTTTCTGATAAATAGCTTCCTAACCCTATTAAATTATATC-----------TTTAGACCTCAAATCAGGTGGGATTACCCGCTGAACTTAAGCATATTAATAAGCGGAGG
'B1861_KRM0018624_Milesina_sp_at_Abies_alba'                       TTAGAATAAATT---GAGTGCACGTAATGGTGGCTCTAACCTTTTT-AA------TTTCAAACTTT----AACCCAAAGTTGTCTTGTGTATTAC-----TTAATT-GTGATATAGCATTTCAGCAGTACGCATCCATGAGCCTTTTGGTT-----CTAGTTT-----GCATTA-----CCTA--TAAGT--GACCCCATTTTTTAATTAATGATAAT------GTATGTT-TAA-GAATGTAAA----CCCCCAAT----ATATAACTTTTAACAATGGATCTCTCGGCTCTCACATCGATGAAGAACACAGTGAAATGTGATAAGTAATGTGAATTGCATAATTCAGTGAATCATCGAATCTTTGAACGCACCTTGCACCTTTTGGT-ATTCCAAAAGGTACACCTGTTTGAGTGTCATGAAACCCCCTCGTTTTGATTTCTCATTA-ATTTAAGAAGTTGA--GACGGATGTTGAGTGTTGCCTTTTGGGGCTCACTTCAAATGTATAAGTACTTTTATT--GAATAAGTAAATGGAAA-----ATTACTTGATGTGATATTT------ATATTAATCATTGAGAAA-------------------TATGGCCATTTGAATTTTCTGATAAATAGCTTCCTAACCCTATTAAATTATATC-----------TTTAGACCTCAAATCAGGTGGGATTACCCGCTGAACTTAAGCATATTAATAAGCGGAGG
'B1893_KRM0049039_M_blechni_Struthiopteris_spicant'                TTAGAATAAATT---GAGTGCACGTAATGGTGGCTCTAACCTTTTT-AA------TTTCAAACTTT----AACCCAAAGTTGTCTTGTGTATTAC-----TTAATT-GTGATATAGCATTTCAGCAGTACGCATCCATGAGCCTTTTGGTT-----CTAGTTT-----GCATTA-----CCTA--TAAGT--GACCCCATTTTTTAATTAATGATAAT------GTATGTT-TAA-GAATGTAAA----CCCCCAAT----ATATAACTTTTAACAATGGATCTCTCGGCTCTCACATCGATGAAGAACACAGTGAAATGTGATAAGTAATGTGAATTGCATAATTCAGTGAATCATTGAATCTTTGAACGCACCTTGCACCTTTTGGT-ATTCCAAAAGGTACACCTGTTTGAGTGTCATGAAACCCCCTCGTTTCGATTTCTCATTA-ATTTAAGAAGTTGA--GACGGATGTTGAGTGTTGCCTTTTGGGGCTCACTTCAAATGTATAAGTACTTTTATT--GAATAAGTAAATGGAAA-----ATTACTTGATGTGATATTT------ATATTAATCATTGAGAAA-------------------TATGGCCATTTGAATTTTCTGATAAATAGCTTCCTAACCCTATTAAATTATATC-----------TTTAGACCTCAAATCAGGTGGGATTACCCGCTGAACTTAAGCATATTAATAAGCGGAGG
'B1896_KRM0049066_M_scolopendrii_at_Asplenium_scolopendrium'       ATAAAAGTAATG---GAGTGCACTTAATTGTGGCTCTGAACACTTT-AT------ATTTTCACCTT----AACCCAAAGCTGTCCTGTGTAATAC--TTTTTAACAAGTGTTATAGCATTTCAGCAGTACGCTTTCTTGAGCCTTTTGGTT-----CAAGTTT-----GCATTA-----ACCACATAAGTTAAACACTATTTTTAATTA----CCTAT------GAATGTT-TAA-GAATGTAAA--CCCTTTAAAT----ATATAACTTTTAACAATGGATCTCTTGGCTCTCACATCGATGAAGAACACAGTGAAATGTGATAAGTAATGTGAATTGCAGAATTCAGTGAATCATCGAATCTTTGAACGCACCTTGCACCTTTTGGT-ATTCCAAAAGGTACACCTGTTTGAGTGTCATGAAGCCCTCTCATTCYGACTTTTTATTA-ATTTAAAGAGTTGGTTAATGGATGTTGAGTGTTGCCGTCATTGGCTCGCTTTAAATACATAAGTACTTTTATT--GAA-AAATAAATGG-----------ACTTGATGTGATAT--------TTATTATTCATCAAGGAA-----TGTAGT--CT-TACTACAGCCATTTGA--CCTTTGATAAATAGCTTCCTAACCACCCCAT-TTAA-TT-----------TTTAGACCTCAAATCAGGTGGGATTACCCGCTGAACTTAAGCATATCAATAAGCGGAGG
'B1897_KRM0049049_M_scolopendrii_at_Asplenium_scolopendrium'       ATAAAAGTAATG---GAGTGCACTTAATTGTGGCTCTGAACACTTT-AT------ATTTTCACCTT----AACCCAAAGCTGTCCTGTGTAATAC--TTTTTAACAAGTGTTATAGCATTTCAGCAGTACGCTTTCTTGAGCCTTTTGGTT-----CAAGTTT-----GCATTA-----ACCACATAAGTTAAACACTATTTTTAATTA----CCTAT------GAATGTT-TAA-GAATGTAAA--CCCTTTAAAT----ATATAACTTTTAACAATGGATCTCTTGGCTCTCACATCGATGAAGAACACAGTGAAATGTGATAAGTAATGTGAATTGCAGAATTCAGTGAATCATCGAATCTTTGAACGCACCTTGCACCTTTTGGT-ATTCCAAAAGGTACACCTGTTTGAGTGTCATGAAGCCCTCTCATTCYGACTTTTTATTA-ATTTAAAGAGTTGGTTAATGGATGTTGAGTGTTGCCGTCATTGGCTCGCTTTAAATACATAAGTACTTTTATT--GAA-AAATAAATGG-----------ACTTGATGTGATAT--------TTATTATTCATCAAGGAA-----TGTAGT--CT-TACTACAGCCATTTGA--CCTTTGATAAATAGCTTCCTAACCACCCCAT-TTAA-TT-----------TTTAGACCTCAAATCAGGTGGGATTACCCGCTGAACTTAAGCATATCAATAAGCGGAGG
'B1898_KRM0049050_M_scolopendrii_at_Asplenium_scolopendrium'       ATAAAAGTAATG---GAGTGCACTTAATTGTGGCTCTGAACACTTT-AT------ATTTTCACCTY----AACCCAAAGCTGTCCTGTGTAATAC--TTTTTAACAAGTGTTATAGCATTTCAGCAGTACGCTTTCTTGAGCCTTTTGGTT-----CAAGTTT-----GCATTA-----ACCACATAAGTTAAACACTATTTTTAATTA----CCTAT------GAATGTT-TAA-GAATGTAAA--CCCTTTAAAT----ATATAACTTTTAACAATGGATCTCTTGGCTCTCACATCGATGAAGAACACAGTGAAATGTGATAAGTAATGTGAATTGCAGAATTCAGTGAATCATCGAATCTTTGAACGCACCTTGCACCTTTTGGT-ATTCCAAAAGGTACACCTGTTTGAGTGTCATGAAGCCCTCTCATTCCGACTTTTTATTA-ATTTAAAGAGTTGGTTAATGGATGTTGAGTGTTGCCGTCATTGGCTCGCTTTAAATACATAAGTACTTTTATT--GAA-AAATAAATGG-----------ACTTGATGTGATAT--------TTATTATTCATCAAGGAA-----TGTAGT--CT-TACTACAGCCATTTGA--CCTTTGATARATAGCTTCCTAACCACCCCAT-TTAA-TT-----------TTTAGACCTCAAATCAGGTGGGATTACCCGCTGAACTTAAGCATATCAATAAGCGGAGG
'B1899_KRM0049051_M_scolopendrii_at_Asplenium_scolopendrium'       ATAAAAGTAATG---GAGTGCACTTAATTGTGGCTCTGAACACTTT-AT------ATTTTCACCTY----AACCCAAAGCTGTCCTGTGTAATAC--TTTTTAACAAGTGTTATAGCATTTCAGCAGTACGCTTTCTTGAGCCTTTTGGTT-----CAAGTTT-----GCATTA-----ACCACATAAGTTAAACACTATTTTTAATTA----CCTAT------GAATGTT-TAA-GAATGTAAA--CCCTTTAAAT----ATATAACTTTTAACAATGGATCTCTTGGCTCTCACATCGATGAAGAACACAGTGAAATGTGATAAGTAATGTGAATTGCAGAATTCAGTGAATCATCGAATCTTTGAACGCACCTTGCACCTTTTGGT-ATTCCAAAAGGTACACCTGTTTGAGTGTCATGAAGCCCTCTCATTCCGACTTTTTATTA-ATTTAAAGAGTTGGTTAATGGATGTTGAGTGTTGCCGTCATTGGCTCGCTTTAAATACATAAGTACTTTTATT--GAA-AAATAAATGG-----------ACTTGATGTGATAT--------TTATTATTCATCAAGGAA-----TGTAGT--CT-TACTACAGCCATTTGA--CCTTTGATARATAGCTTCCTAACCACCCCAT-TTAA-TT-----------TTTAGACCTCAAATCAGGTGGGATTACCCGCTGAACTTAAGCATATCAATAAGCGGAGG
'B1902_KRM0049062_Milesina_sp_at_Abies_alba'                       TTAGAATAAATT---GAGTGCATGTAATGGTGGCTCTAACCTTTTT-AA------TTTCAAACTTT----AACCCAAAGTTGTCTTGTGTATTAC-----TTAATT-GTGATATAGCATTTCAGCAGTACGCATCCATGAGCCTTTTGGTT-----CTAGTTT-----GCATTA-----CCTA--TAAGT--GACCCCATTTTTTAATTAATGATAAT------GTATGTT-TAA-GAATGTAAA----CCCCCAAT----ATATAACTTTTAACAATGGATCTCTCGGCTCTCACATCGATGAAGAACACAGTGAAATGTGATAAGTAATGTGAATTGCATAATTCAGTGAATCATCGAATCTTTGAACGCACCTTGCACCTTTTGGT-ATTCCAAAAGGTACACCTGTTTGAGTGTCATGAAACCCCCTCGTTTTGATTTCTCATTA-ATTTAAGAAGTTGA--GACGGATGTTGAGTGTTGCCTTTTGGGGCTCACTTCAAATGTATAAGTACTTTTATT--GAATAAGTAAATGGAAA-----ATTACTTGATGTGATATTT------ATATTAATCATTGAGAAA-------------------TATGGCCATTTGAATTTTCTGATAAATAGCTTCCTAACCCTATTAAATTATATC-----------TTTAGACCTCAAATCAGGTGGGATTACCCGCTGAACTTAAGCATATTAATAAGCGGAGG
'B1903_KRM0049038_Milesina_sp_at_Abies_alba'                       TTAGAATAAATT---GAGTGCACGTAATGGTGGCTCTAACCTTTTT-AA------TTTCAAACTTT----AACCCAAAGTTGTCTTGTGTATTAC-----TTAATT-GTGATATAGCATTTCAGCAGTACGCATCCATGAGCCTTTTGGTT-----CTAGTTT-----GCATTA-----CCTA--TAAGT--GACCCCATTTTTTAATTAATGATAAT------GTATGTT-TAA-GAATGTAAA----CCCCCAAT----ATATAACTTTTAACAATGGATCTCTCGGCTCTCACATCGATGAAGAACACAGTGAAATGTGATAAGTAATGTGAATTGCATAATTCAGTGAATCATCGAATCTTTGAACGCACCTTGCACCTTTTGGT-ATTCCAAAAGGTACACCTGTTTGAGTGTCATGAAACCCCCTCGTTTCGATTTCTCATTA-ATTTAAGAAGTTGA--GACGGATGTTGAGTGTTGCCTTTTGGGGCTCACTTCAAATGTATAAGTACTTTTATT--GAATAAGTAAATGGAAA-----ATTACTTGATGTGATATTT------ATATTAATCATTGAGAAA-------------------TATGGCCATTTGAATTTTCTGATAAATAGCTTCCTAACCCTATTAAATTATATC-----------TTTAGACCTCAAATCAGGTGGGATTACCCGCTGAACTTAAGCATATTAATAAGCGGAGG
'B1905_KRM0049065_Milesina_sp_Abies_alba'                          TTAGAATAAATT---GAGTGCACGTAATGGTGGCTCTAACCTTTTT-AA------TTTCAAACTTT----AACCCAAAGTTGTCTTGTGTATTAC-----TTAATT-GTGATATAGCATTTCAGCAGTACGCATCCATGAGCCTTTTGGTT-----CTAGTTT-----GCATTA-----CCTA--TAAGT--GACCCCATTTTTTAATTAATGATAAT------GTATGTT-TAA-GAATGTAAA----CCCCCAAT----ATATAACTTTTAACAATGGATCTCTCGGCTCTCACATCGATGAAGAACACAGTGAAATGTGATAAGTAATGTGAATTGCATAATTCAGTGAATCATCGAATCTTTGAACGCACCTTGCACCTTTTGGT-ATTCCAAAAGGTACACCTGTTTGAGTGTCATGAAACCCCCTCGTTTCGATTTCTCATTA-ATTTAAGAAGTTGA--GACGGATGTTGAGTGTTGCCTTTTGGGGCTCACTTCAAATGTATAAGTACTTTTATT--GAATAAGTAAATGGAAA-----ATTACTTGATGTGATATTT------ATATTAATCATTGAGAAA-------------------TATGGCCATTTGAATTTTCTGATAAATAGCTTCCTAACCCTATTAAATTATATC-----------TTTAGACCTCAAATCAGGTGGGATTACCCGCTGAACTTAAGCATATTAATAAGCGGAGG
'B1906_KRM0049068_Milesina_sp_Abies_alba'                          TTAGAATAAATT---GAGTGCACGTAATGGTGGCTCTAACCTTTTT-AA------TTTCAAACTTT----AACCCAAAGTTGTCTTGTGTATTAC-----TTAATT-GTGATATAGCATTTCAGCAGTACGCATCCATGAGCCTTTTGGTT-----CTAGTTT-----GCATTA-----CCTA--TAAGT--GACCCCATTTTTTAATTAATGATAAT------GTATGTT-TAA-GAATGTAAA----CCCCCAAT----ATATAACTTTTAACAATGGATCTCTCGGCTCTCACATCGATGAAGAACACAGTGAAATGTGATAAGTAATGTGAATTGCATAATTCAGTGAATCATCGAATCTTTGAACGCACCTTGCACCTTTTGGT-ATTCCAAAAGGTACACCTGTTTGAGTGTCATGAAACCCCCTCGTTTTGATTTCTCATTA-ATTTAAGAAGTTGA--GACGGATGTTGAGTGTTGCCTTTTGGGGCTCACTTCAAATGTATAAGTACTTTTATT--GAATAAGTAAATGGAAA-----ATTACTTGATGTGATATTT------ATATTAATCATTGAGAAA-------------------TATGGCCATTTGAATTTTCTGATAAATAGCTTCCTAACCCTATTAAATTATATC-----------TTTAGACCTCAAATCAGGTGGGATTACCCGCTGAACTTAAGCATATTAATAAGCGGAGG
'B1907_KRM0049063_Milesina_sp_Abies_alba'                          TTAGAATAAATT---GAGTGCACGTAATGSTGGCTCTAACCTTTTT-AA------TTTCAAACTTT----AACCCAAAGTTGTCTTGTGTATTAC-----TTAATT-GTGATATAGCATTTCAGCAGTACGCATCCATGAGCCTTTTGGTT-----CTAGTTT-----GCATTA-----CCTA--TAAGT--GACCCCATTTTTTAATTAATGATAAT------GTATGTT-TAA-GAATGTAAA----CCCCCAAT----ATATAACTTTTAACAATGGATCTCTCGGCTCTCACATCGATGAAGAACACAGTGAAATGTGATAAGTAATGTGAATTGCATAATTCAGTGAATCATCGAATCTTTGAACGCACCTTGCACCTTTTGGT-ATTCCAAAAGGTACACCTGTTTGAGTGTCATGAAACCCCCTCGTTTTGATTTCTCATTA-ATTTAAGAAGTTGA--GACGGATGTTGAGTGTTGCCTTTTGGGGCTCACTTCAAATGTATAAGTACTTTTATT--GAATAAGTAAATGGAAA-----ATTACTTGATGTGATATTT------ATATTAATCATTGAGAAA-------------------TATGGCCATTTGAATTTTCTGATAAATAGCTTCCTAACCCTATTAAATTATATC-----------TTTAGACCTCAAATCAGGTGGGATTACCCGCTGAACTTAAGCATATTAATAAGCGGAGG
'B1911_KRM0048773_Milesina_sp_Abies_alba'                          TTAGAATAAATT---GAGTGCACGTAATGGTGGCTCTAACCTTTTT-AA------TTTCAAACTTT----AACCCAAAGTTGTCTTGTGTATTAC-----TTAATT-GTGATATAGCATTTCAGCAGTACGCATCCATGAGCCTTTTGGTT-----CTAGTTT-----GCATTA-----CCTA--TAAGT--GACCCCATTTTTTAATTAATGATAAT------GTATGTT-TAA-GAATGTAAA----CCCCCAAT----ATATAACTTTTAACAATGGATCTCTCGGCTCTCACATCGATGAAGAACACAGTGAAATGTGATAAGTAATGTGAATTGCATAATTCAGTGAATCATCGAATCTTTGAACGCACCTTGCACCTTTTGGT-ATTCCAAAAGGTACACCTGTTTGAGTGTCATGAAACCCCCTCGTTTTGATTTCTCATTA-ATTTAAGAAGTTGA--GACGGATGTTGAGTGTTGCCTTTTGGGGCTCACTTCAAATGTATAAGTACTTTTATT--GAATAAGTAAATGGAAA-----ATTACTTGATGTGATATTT------ATATTAATCATTGAGAAA-------------------TATGGCCATTTGAATTTTCTGATAAATAGCTTCCTAACCCTATTAAATTATATC-----------TTTAGACCTCAAATCAGGTGGGATTACCCGCTGAACTTAAGCATATTAATAAGCGGAGG
'B1912_KRM0049033_M_woodwardiana_at_Woodwardia_radicans'           TTAGAATAAATT---GAGTGCACGTAATGGTGGCTCTAACCTTTTT-AA------TTTCAAACTTT----AACCCAAAGTTGTCTTGTGTATTAC-----TTAATT-GTGATATAGCATTTCAGCAGTACGCATCCATGAGCCTTTTGGTT-----CTAGTTT-----GCATTA-----CCTA--TAAGT--GACCCCATTTTTTAATTAATGATAAT------GTATGTT-TAA-GAATGTAAA----CCCCCAAT----ATATAACTTTTAACAATGGATCTCTCGGCTCTCACATCGATGAAGAACACAGTGAAATGTGATAAGTAATGTGAATTGCATAATTCAGTGAATCATCGAATCTTTGAACGCACCTTGCACCTTTTGGT-ATTCCAAAAGGTACACCTGTTTGAGTGTCATGAAACCCCCTCGTTTCGATTTCTCATTA-ATTTAAGAAGTTGA--GACGGATGTTGAGTGTTGCCTTTTGGGGCTCACTTCAAATGTATAAGTACTTTTATT--GAATAAGTAAATGGAAA-----ATTACTTGATGTGATATTT------ATATTAATCATTGAGAAA-------------------TATGGCCATTTGAATTTTCTGATAAATAGCTTCCTAACCCTATTAAATTATATC-----------TTTAGACCTCAAATCAGGTGGGATTACCCGCTGAACTTAAGCATATTAATAAGCGGAGG
'B1914_KRM0048787_M_woodwardiana_at_Woodwardia_radicans'           ------------------------------------------------------------------------------------------------------------------------TCAGCAGTACGCATCCATGAGCCTTTTGGTT-----CTAGTTT-----GCATTA-----CCTA--TAAGT--GACCCCATTTTTTAATTAATGATAAT------GTATGTT-TAA-GAATGTAAA----CCCCCAAT----ATATAACTTTTAACAATGGATCTCTCGGCTCTCACATCGATGAAGAACACAGTGAAATGTGATAAGTAATGTGAATTGCATAATTCAGTGAATCATCGAATCTTTGAACGCACCTTGCACCTTTTGGT-ATTCCAAAAGGTACACCTGTTTGAGTGTCATGAAACCCCCTCGTTTCGATTTCTCATTA-ATTTAAGAAGTTGA--GACGGATGTTGAGTGTTGCCTTTTGGGGCTCACTTCAAATGTATAAGTACTTTTATT--GAATAAGTAAATGGAAA-----ATTACTTGATGTGATATTT------ATATTAATCATTGAGAAA-------------------TATGGCCATTTGAATTTTCTGATAAATAGCTTCCTAACCCTATTAAATTATATC-----------TTTAGACCTCAAATCAGGTGGGATTACCCGCTGAACTTAAGCATATTAATAAGCGGAGG
'B1964_KRM0043159_M_feurichi_at_Asplenium_septentrionale'          ATAAAAGTAATG---GAGTGCACTTAATTGTGGCTCTGAACACTTT-AT------ATTTTCACCTT----AACCCAAAGCTGTCCTGTGTAATAC--TTTTTAACAAGTGTTATAGCATTTCAGCAGTACGCTTTCTTGAGCCTTTTGGTT-----CAAGTTT-----GCATTA-----ACCACATAAGTTAAACACTATTTTTAATTA----CCTAT------GAATGTT-TAA-GAATGTAAA--CCCTTTAAAT----ATATAACTTTTAACAATGGATCTCTTGGCTCTCACATCGATGAAGAACACAGTGAAATGTGATAAGTAATGTGAATTGCAGAATTCAGTGAATCATCGAATCTTTGAACGCACCTTGCACCTTTTGGT-ATTCCAAAAGGTACACCTGTTTGAGTGTCATGAAGCCCTCTCATTCCAACTTTTTATTA-ATTTAAAGAGTTGGTTAATGGATGTTGAGTGTTGCCGTCATTGGCTCGCTTTAAATACATAAGTACTTTTATT--GAA-AAATAAATGG-----------ACTTGATGTGATAT--------TTATTATTCATCAAGGAA-----TGTGGT--CT-TACTACAGCCATTTGA--CCTTTGATAAATAGCTTCCTAACCACCCCAT-TTAA-TT-----------TTTAGACCTCAAATCAGGTGGGATTACCCGCTGAACTTAAGCATATCAATAAGCGGAGG
'B1965_KRM0049177_M_whitei_at_Polystichum_setiferum'               TTAGAATAAATT---GAGTGCACGTAATGGTGGCTCTAACCTTTTT-AA------TTTCAAACTTT----AACCCAAAGTTGTCTTGTGTATTAC-----TTAATT-GTGATATAGCATTTCAGCAGTACGCATCCATGAGCCTTTTGGTT-----CTAGTTT-----GCATTA-----CCTA--TAAGT--GACCCCATTTTTTAATTAATGATAAT------GTATGTT-TAA-GAATGTAAA----CCCCCAAT----ATATAACTTTTAACAATGGATCTCTCGGCTCTCACATCGATGAAGAACACAGTGAAATGTGATAAGTAATGTGAATTGCATAATTCAGTGAATCATCGAATCTTTGAACGCACCTTGCACCTTTTGGT-ATTCCAAAAGGTACACCTGTTTGAGTGTCATGAAACCCCCTCGTTTTGATTTCTCATTA-ATTTAAGAAGTTGA--GACGGATGTTGAGTGTTGCCTTTTGGGGCTCACTTCAAATGTATAAGTACTTTTATT--GAATAAGTAAATGGAAA-----ATTACTTGATGTGATATTT------ATATTAATCATTGAGAAA-------------------TATGGCCATTTGAATTTTCTGATAAATAGCTTCCTAACCCTATTAAATTATATC-----------TTTAGACCTCAAATCAGGTGGGATTACCCGCTGAACTTAAGCATATTAATAAGCGGAGG
'B2207_KRM0050248_M_whitei_at_Polystichum_setiferum'               TTAGAATAAATT---GAGTGCACGTAATGGTGGCTCTAACCTTTTT-AA------TTTCAAACTTT----AACCCAAAGTTGTCTTGTGTATTAC-----TTAATT-GTGATATAGCATTTCAGCAGTACGCATCCATGAGCCTTTTGGTT-----CTAGTTT-----GCATTA-----CCTA--TAAGT--GACCCCATTTTTTAATTAATGATAAT------GTATGTT-TAA-GAATGTAAA----CCCCCAAT----ATATAACTTTTAACAATGGATCTCTCGGCTCTCACATCGATGAAGAACACAGTGAAATGTGATAAGTAATGTGAATTGCATAATTCAGTGAATCATCGAATCTTTGAACGCACCTTGCACCTTTTGGT-ATTCCAAAAGGTACACCTGTTTGAGTGTCATGAAACCCCCTCGTTTTGATTTCTCATTA-ATTTAAGAAGTTGA--GACGGATGTTGAGTGTTGCCTTTTGGGGCTCACTTCAAATGTATAAGTACTTTTATT--GAATAAGTAAATGGAAA-----ATTACTTGATGTGATATTT------ATATTAATCATTGAGAAA-------------------TATGGCCATTTGAATTTTCTGATAAATAGCTTCCTAACCCTATTAAATTATATC-----------TTTAGACCTCAAATCAGGTGGGATTACCCGCTGAACTTAAGCATATTAATAAGCGGAGG
'B2206_KRM0050247_M_exigua_at_Polystichum_braunii'                 TTAAAAGTACTT---GAGTGCACTTAATTGTGACTCTAACTCTTTTGAT------TTATTTACTTT----AACCCAAAGCTGTCTTGTGTAACAC----TTTAATTAGTGTTATAGCAGTTCAGCAGTACGCATCCATGAGCTTTATTGCT-----TGAGTTT-----GCATTA-----CCCA--TAAGT--GACCCTATTAT--ATTAATTAC-TAT------GAATGTTCTAA-GAATGTAAAA-A--ATTAAAT----ATATAACTTTTAACAATGGATCTCTTGGCTCTCACATCGATGAAGAACACAGTGAAATGTGATAAGTAATGTGAATTGCAGAATTCAGTGAATCATCGAATCTTTGAACGCACCTTGCACCTTTTGGT-ATTCCAAAAGGTACACCTGTTTGAGTGTCATGAACCCTTCTCATTCTGATTTCTTATTA-ATTTAAGGAGTTGGTTAATGGATGTTGAGTGTTGCCGTCATTGGCTCACTTTAAATATATAAGTACTTTTGTT--GGA-AAATAAATGGTTA-----AGTACTTGATGTGATAT--------TTATTATTCATTAAGGAAAAATGTGGTGT--TTACACTGCTACCATTTGA--CCTCTAACAAATAGCTTCCTAACTACATGAA-TTATTTT-----------TT-AGACCTCAAATCAGGTGGGATTACCCGCTGAACTTAAGCATATCAATAAGCGGAGG
'B2209_KRM0050303_Milesina_sp_at_Abies_alba'                       ATAAAAGTAATG---GAGTGCACTTAATTGTGGCTCTGAACACTTT-AT------ATTTTCACCTT----AACCCAAAGCTGTCCTGTGTAATAC--TTTTTAACAAGTGTTATAGCATTTCAGCAGTACGCTTTCTTGAGCCTTTTGGTT-----CAAGTTT-----GCATTA-----ACCACATAAGTTAAACACTATTTTTAATTA----CCTAT------GAATGTT-TAA-GAATGTAAA--CCCTTTAAAT----ATATAACTTTTAACAATGGATCTCTTGGCTCTCACATCGATGAAGAACACAGTGAAATGTGATAAGTAATGTGAATTGCAGAATTCAGTGAATCATCGAATCTTTGAACGCACCTTGCACCTTTTGGT-ATTCCAAAAGGTACACCTGTTTGAGTGTCATGAAGCCCTCTCATTCCGACTTTTTATTA-ATTTAAAGAGTTGGTTAATGGATGTTGAGTGTTGCCGTCATTGGCTCGCTTTAAATACATAAGTACTTTTATT--GAA-AAATAAATGG-----------ACTTGATGTGATAT--------TTATTATTCATCAAGGAA-----TGTAGT--CT-TACTACAGCCATTTGA--CCTTTGATAAATAGCTTCCTAACCACCCCAT-TTAA-TT-----------TTTAGACCTCAAATCAGGTGGGATTACCCGCTGAACTTAAGCATATCAATAAGCGGAGG
'KRM0003937_M_vogesica_at_Polystichum_aculaeatum'                  TTAAAAGTATCT---GAGTGCACTTGATTGTGGCTCTAACTCTTTTGAT------TTATTCACTTT----AACCCAAAGCTGTCTTGTGTAACACACTTTTTAGTTAGTGTTATAGCAATTCAGCAGTACGCATTCATGAGCCTTATGGTT-----TGAGTTT-----GCATTA-----CCCA--TCAGT--GACCCTATTTTTTATTATTAACCTTT------GAATGTTCTAA-GAATGTAAAA-CCCTTTAAAT----ATATAACTTTTAACAATGGATCTCTTGGCTCTCACATCGATGAAGAACACAGTGAAATGTGATAAGTAATGTGAATTGCAGAATTCAGTGAATCATCGAATCTTTGAACGCACCTTGCACCTTTTGGT-ATTCCAAAAGGTACACCTGTTTGAGTGTCATGAACCCCTCTCATTCTGATTTCTTATTA-ATTTAGGAGATTGGTTAATGGATGTTGAGTGTTGCCGTCATTGGCTCACTTTAAATATATAAGTACTTTTGTT--GGA-AAATAAATGGTCATATAGATTACTTGATGTGATATATTAATATTTTTTATTCATCAAGGAAATATGTGTAGT--TTGCTCTACAACCATTTGA--CCTCTGACAAATAGCTTCCTAACCACCCCAA-TTATTTT-----------TTTAGACCTCAAATCAGGTGGGATTACCCGCTGAACTTAAGCATATCAATAAGCGGAGG
'B1412_KRM0035533_Melampsoridium_betulinum_at_Betula_pendula'      TTAAAAGTCAAT---GAGTGCACTTAATTGTGGCTCAGAAACCTTTATAAATCT-TTTCACCCATT----AACCCAAAGCTGTCTTGTGTTCCCT-TATCTTGTATAAGGGTATAGCAATTCAGTAGTACGCA-TCATGGAAATTGCCTTTGTTGGAATGTTCAAGTTGCATTAACCCCCCCTTATCAGTGACCCCCAATTTTTATTTAATTAACACTC---AAATAAGTTTTAA-GAATGTAAACCCCCTTTAAATTA--ATATAACTTTTAACAATGGATCTCTTGGCTCTCACATCGATGAAGAACACAGTGAAATGTGATAAGTAATGTGAATTGCAGAATTCAGTGAATCATCGAATCTTTGAACGCACCTTGCACCTTTTGGT-ATTCCAAAAGGTACACCTGTTTGAGTGTCATGAAACCCTCTCATTCCAATTCCTTATTT-GATTAAGGAAATGTGTAATGGATGTTGAGCGTTGCCGTCATTGGCTCGCTTTAAATTTATAAGTACCTTTATT--GAATAAATAAATGGAGA-----AATACTTGGTGTAATAT--------TTATTATTCATTGAGGAATGTAGTTT-----TGTTACTACAGCCATTTGAG-TTTTCAATAGATAGCTTCCTAACCCCAGTTTATCAAACT-----------TTTAGACCTCAAATCAGGTGGGATTACCCGCTGAACTTAAGCATATCAATAAGCGGAGG
'B1416_KRM0048135_Melampsoridium_betulinum_at_Betula_pendula'      TTAAAAGTCAAT---GAGTGCACTTAATTGTGGCTCAGAAACCTTTATAAATCT-TTTCACCCATT----AACCCAAAGCTGTCTTGTGTTCCCT-TATCTTGTATAAGGGTATAGCAATTCAGTAGTACGCA-TCATGGAAATTGCCTTTGTTGGAATGTTCAAGTTGCATTAACCCCCCCTTATCAGTGACCCCCAATTTTTATTTAATTAACACTC---AAATAAGTTTTAA-GAATGTAAACCCCCTTTAAATTA--ATATAACTTTTAACAATGGATCTCTTGGCTCTCACATCGATGAAGAACACAGTGAAATGTGATAAGTAATGTGAATTGCAGAATTCAGTGAATCATCGAATCTTTGAACGCACCTTGCACCTTTTGGT-ATTCCAAAAGGTACACCTGTTTGAGTGTCATGAAACCCTCTCATTCCAATTCCTTATTT-GATTAAGGAAATGTGTAATGGATGTTGAGCGTTGCCGTCATTGGCTCGCTTTAAATTTATAAGTACCTTTATT--GAATAAATAAATGGAGA-----AATACTTGGTGTAATAT--------TTATTATTCATTGAGGAATGTAGTTT-----TGTTACTACAGCCATTTGAG-TTTTCAATAGATAGCTTCCTAACCCCAGTTTATCAAACT-----------TTTAGACCTCAAATCAGGTGGGATTACCCGCTGAACTTAAGCATATCAATAAGCGGAGG
'B1774_KRM0048587_Melampsoridium_carpini_at_Carpinus_betulus'      TTAAAAGTCAAT---GAGTGCACTTTATTGTGGCTCAAAAACCTTTAAA----C-CTTCACCCATT----AACCCAAAGCTGTCTTGTGTACTCT-TATCATGTATAAGAGTATAGCATTTCAGTAGTACGCA-TCATGGAAATTGCCTTCATTGGAATGTTCAAGTTGCATTAACCCCCCCTTATAAGTTACCCTCAATTTTTATT--ATTAACCCT-----ATAAAGTTTTAA-GAATGTAAACCCCCTTTAAATTA--ATATAACTTTTAACAATGGATCTCTTGGCTCTCACATCGATGAAGAACACAGTGAAATGTGATAAGTAATGTGAATTGCAGAATTCAGTGAATCATCGAATCTTTGAACGCACCTTGCACCTTTTGGT-ACTTCAAAAGGTACACCTGTTTGAGTGTCATGAAACCCTCTCATTCCAATTCTTTATTA-AATTAAAGAAATGTGTAATGGATTTTGAGTGTTGCTGTCATTGGCTCACTTTAAATATATAAGTACCTTTATT--GAATAAGTAAATGGAGA-----AATACTTGGTGTAATAT--------TTATTATTCATCAAGGAATGTGGTT---------TACCACAGCCATTTGAG-CTTTCAATAAATAGCTTCCTAACCCCAATATATCAATCT-----------TTTAGACCTCAAATCAGGTGGGATTACCCGCTGAACTTAAGCATATCAATAAGCGGAGG
'B1835_KRM0048557_Melampsoridium_betulinum_at_Betula_pendula'      TTAAAAGTCAAT---GAGTGCACTTAATTGTGGCTCAGAAACCTTTATAAATCT-TTTCACCCATT----AACCCAAAGCTGTCTTGTGTTCCCT-TATCTTGTATAAGGGTATAGCAATTCAGTAGTACGCA-TCATGGAAATTGCCTTTGTTGGAATGTTCAAGTTGCATTAACCCCCCCTTATCAGTGACCCCCAATTTTTATTTAATTAACACTC---AAATAAGTTTTAA-GAATGTAAACCCCCTTTAAATTA--ATATAACTTTTAACAATGGATCTCTTGGCTCTCACATCGATGAAGAACACAGTGAAATGTGATAAGTAATGTGAATTGCAGAATTCAGTGAATCATCGAATCTTTGAACGCACCTTGCACCTTTTGGT-ATTCCAAAAGGTACACCTGTTTGAGTGTCATGAAACCCTCTCATTCCAATTCCTTATTT-GATTAAGGAAATGTGTAATGGATGTTGAGCGTTGCCGTCATTGGCTCGCTTTAAATTTATAAGTACCTTTATT--GAATAAATAAATGGAGA-----AATACTTGGTGTAATAT--------TTATTATTCATTGAGGAATGTAGTTT-----TGTTACTACAGCCATTTGAG-TTTTCAATAGATAGCTTCCTAACCCCAGTTTATCAAACT-----------TTTAGACCTCAAATCAGGTGGGATTACCCGCTGAACTTAAGCATATCAATAAGCGGAGG
'B1688_KRM0048660_Chrysomyxa_pyrolata_at_Pyrola_minor'             TTAAAAATAAT----GAGTGCACTTTATTGTGGCTCTAAAATTTT-CAATAAA--TTTCACCCATTTT-AAACCCAAAGCTGTTATGTGTACCTC-TTTT---------GGTATAACATCTCAGTAGTACGCA-TCATGTGGGATCTTTTT-CTCACAAGTT------GCATTA-CCCCCCCTTATAAGTGA----CCCACTTTATCTCAATTACTCT-----AAAATGTTTTAG-GAATGTAAATGCCCCTTTAATTAT-ATATAACTTTTAACAATGGATCTCTTGGCTCTCACATCGATGAAGAACACAGTGAAATGTGATAAGTAATGTGAATTGCAGAATTCAGTGAATCATCGAATCTTTGAACGCACCTTGCACCTTTTGGTTATTCCGAAAGGTACACCTGTTTGAGTGTCATGAAACCCTCTCATTCCAATTCTTTATTT-ATTTAAAGGGTTGTGATATGGATGTTGAGTGCTGCCGTTATTGGCTCGCTTTAAATATATAAGTACTTTTATT---GAAAAATAAATGGAT-------TTACTTGGTGTAATAT--------TTATTATTCATTGAGGAGTGTGGTTT-----AATTACTGCAGCCATTTGCC--TTTTGATAGATAGCTTCCGAACCCCAAT-TATATGAAT------------TTAGACCTCAAATCAGGTGGGACTACCCGCTGAACTTAAGCATATCAATAAGCGGAGG
'B1689_KRM0048741_Chrysomyxa_pyrolata_at_Pyrola_rotundifolia'      TTAAAAATAAT----GAGTGCACTTTATTGTGGCTCTAAAATTTT-CAATAAA--TTTCACCCATTTT-AAACCCAAAGCTGTTATGTGTACCTC-TTTT---------GGTATAACATCTCAGTAGTACGCA-TCATGTGGGATCTTTTT-CTCACAAGTT------GCATTA-CCCCCCCTTATAAGTGA----CCCACTTTATCTCAATTACTCT-----AAAATGTTTTAG-GAATGTAAATGCCCCTTTAATTAT-ATATAACTTTTAACAATGGATCTCTTGGCTCTCACATCGATGAAGAACACAGTGAAATGTGATAAGTAATGTGAATTGCAGAATTCAGTGAATCATCGAATCTTTGAACGCACCTTGCACCTTTTGGTTATTCCGAAAGGTACACCTGTTTGAGTGTCATGAAACCCTCTCATTCCAATTCTTTATTT-ATTTAAAGGGTTGTGATATGGATGTTGAGTGCTGCCGTTATTGGCTCGCTTTAAATATATAAGTACTTTTATT---GAAAAATAAATGGAT-------TTACTTGGTGTAATAT--------TTATTATTCATTGAGGAGTGTGGTTT-----AATTACTGCAGCCATTTGCC--TTTTGATAGATAGCTTCCGAACCCCAAT-TATATGAAT------------TTAGACCTCAAATCAGGTGGGACTACCCGCTGAACTTAAGCATATCAATAAGCGGAGG
'B1252_KRM0040758_Chrysomyxa_empetri_at_Empetrum_hermaphroditum'   TTAAAAAAAGTTCAAGAGTGCACTTCATTGTGGCTCTAACCTTTTTCAATATACCTTTCACCCTTTTTGAAACCCAAAGCTGTTATGTGTGCC---TTGC---------GGTATAGCATCTCAGTAGTACGCA-TCATGTGGATTTTTATGATTCACAAGTT------GCATTA-CCCCCTCTTTTT---------TTAAATTTAACACTATA----T-----AAAAAGTTTTTA-GAATGTAAACCCCTTTTAAATTA--ATATAACTTTTAACAATGGATCTCTTGGCTCTCACATCGATGAAGAACACAGTGAAATGTGATAAGTAATGTGAATTGCAGAATTCAGTGAATCATCGAATCTTTGAACGCACCTTGCACCTTTTGGTTATTCCAAAAGGTACACCTGTTTGAGTGTCATGAAACCCTCTCATTCCAATTTTTTATTA-AGTTAAGAAGTT--GAAATGGATGTTGGGTGTTGCCGTCATTGGCTCACCTTAAATATATAAGTACTTTTATT---GAAAAATAAATGGAT-------ATACTTGGTGTAATAT--------TTATTATTCATTGAGGAGTGTGGTGCTTTAAAAACACTACAGCCATTTGAA--CTTTGATAGATAGCTTCCAAACCCCAATATATATATATATAATATATCTTTTAGACCTCAAATCAGGTGGGACTACCCGCTGAACTTAAGCATATCAATAAGCGGAGG
'B2208_KRM0050249_Uredinopsis_filicina_at_Phegopteris_connectilis' TTAAAAGTCTTT---GAGTGCACTTAATTGTGACTCTAACTCTTTTGAT------TTATTCACTTTT---AACCCAAGGCTGCTTTGTGTAACAC--TT--TAATTAGTGTTATAGCATTGTAGTAGTACGCATCCAGGAGCCTTTTGGTT-----CTAGTTT-----GCATTA-----CCCA--TCAGT--GACCCTATTTTTTATTAA---CTTTT------AAATGTTCTAA-GAATGTAAA--CCCTTTAAAT----ATATAACTTTTAACAATGGATCTCTTGGCTCTCACATCGATGAAGAACACAGTGAAATGTGATAAGTAATGTGAATTGCAGAATTCAGTGAATCATCGAATCTTTGAACGCACCTTGCACCTTTTGGT-ATTCCAAAAGGTACACCTGTTTGAGTGTCATGAACCCCTCTCATTCTGATTTCTTATTA-ATTTAAGAAGTTGGTTAATGGATGTTGAGTGTTGCCGTCATTGGCTCGCTTTAAATATATAAGTACTTTTGTT--GAA-AAATAAATGGTAG-----T--ACTTGATGTAATAT--------TTATTATTCATTAAGGAAA----TGTAGT--TAACTCTGCAACCATTTGA--CCTTTAACAAATAGCTTCCTAACCAAATCAT-TTAACTT-----------TTTAGACCTCAAATCAGGTGGGATTACCCGCTGAACTTAAGCATATCAATAAGCGGAGG
'B2212_KRM0050313_Uredinopsis_filicina_at_Phegopteris_connectilis' TTAAAAGTCTTT---GAGTGCACTTAATTGTGACTCTAACTCTTTTGAT------TTATTCACTTTT---AACCCAAGGCTGCTTTGTGTAACAC--TT--TAATTAGTGTTATAGCATTGTAGTAGTACGCATCCAGGAGCCTTTTGGTT-----CTAGTTT-----GCATTA-----CCCA--TCAGT--GACCCTATTTTTTATTAA---CTTTT------AAATGTTCTAA-GAATGTAAA--CCCTTTAAAT----ATATAACTTTTAACAATGGATCTCTTGGCTCTCACATCGATGAAGAACACAGTGAAATGTGATAAGTAATGTGAATTGCAGAATTCAGTGAATCATCGAATCTTTGAACGCACCTTGCACCTTTTGGT-ATTCCAAAAGGTACACCTGTTTGAGTGTCATGAACCCCTCTCATTCTGATTTCTTATTA-ATTTAAGAAGTTGGTTAATGGATGTTGAGTGTTGCCGTCATTGGCTCGCTTTAAATATATAAGTACTTTTGTT--GAA-AAATAAATGGTAG-----T--ACTTGATGTAATAT--------TTATTATTCATTAAGGAAA----TGTAGT--TAACTCTGCAACCATTTGA--CCTTTAACAAATAGCTTCCTAACCAAATCAT-TTAACTT-----------TTTAGACCTCAAATCAGGTGGGATTACCCGCTGAACTTAAGCATATCAATAAGCGGAGG
'KX574673_Cronartium_ribicola_at_Pinus_flexilis'                   TTAAAAAGCAA--AGGAGTGCACTTTATTGTGGCTCTAAACCTTTTAAATATAT-TTTAACCCATTTTAAAACCCAAAGTTGTTATGTGTGCCTT-TTTT---------GGTATAGCATCTCAACAGTACGT--TAACTTGTGTTGTTGTTTCACATGAGCTC---TGACATTA-CCCCCCTTTATAAGTGACCCCCCCTTTTTTTGTTAATAACTCTTTATAAAAATGTTTTTAAGAATGTAAACCCCTTTAAAAAAAAAATATAACTTTTAACAATGGATCTCTTGGCTCTCACATCGATGAAGAACACAGTGAAATGTGATAAGTAATGTGAATTGCAGAATTCAGTGAATCATTGAATCTTTGAACGCACCTTGCACCTTTTGGT-ATTCCAAAAGGTACACCTGTTTGAGTGTCATGAAACCCTCTCATTCCAATTCTTTATTTTATATAAGGAGTTGTGTAATGGATGTTGAGTGTTGCTGTCATTGGCTCACTTTAAATATATAAGTACTTTTATTTGAAAAAAATAAATGGAGT-----AATACTTGGTGTAATAT--------TTATTATTCATTGAGGAGTGTAGTTT-----AATTACTACAGCCATTTGT---TTCAGATAAATAGCTTCCTAACCACATT---TTCAATT------------TTAGACCTCAAATCAGGTGGGACTACCCGCTGAACTTAAGCATATCAATAAGCGGAGG
'DQ445908_Cronartium_ribicola_at_Pinus_peuce'                      TTAAAAAGCAA--AGGAGTGCACTTTATTGTGGCTCTAAACCTTTTAAATATAT-TTTAACCCATTTTAAAACCCAAAGTTGTTATGTGTGCCTT-TTTT---------GGTATAGCATCTCAACAGTACGT--TAACTTGTGTTGTTGTTTCACATGAGCTC---TGACATTA-CCCCCCTTTATAAGTGACCCCCCCTTTTTTTGTTAATAACTCTTTATAAAAATGTTTTTAAGAATGTAAACCCCTTTAAAAAAAAAATATAACTTTTAACAATGGATCTCTTGGCTCTCACATCGATGAAGAACACAGTGAAATGTGATAAGTAATGTGAATTGCAGAATTCAGTGAATCATTGAATCTTTGAACGCACCTTGCACCTTTTGGT-ATTCCAAAAGGTACACCTGTTTGAGTGTCATGAAACCCTCTCATTCCAATTCTTTATTTTATATAAGGAGTTGTGTAATGGATGTTGAGTGTTGCTGTCATTGGCTCACTTTAAATATATAAGTACTTTTATTTGAAAAAAATAAATGGAGT-----AATACTTGGTGTAATAT--------TTATTATTCATTGAGGAGTGTAGTTT-----AATTACTACAGCCATTTGT---TTCAGATAAATAGCTTCCTAACCACATT---TTCAATT------------TTAGACCTCAAATCAGGTGGGACTACCCGCTGAACTTAAGCATATCAATAAGCGGAGG
'GU727730_Cronartium_ribicola_at_Castilleja_miniata'               TTAAAAAGCAA--AGGAGTGCACTTTATTGTGGCTCTAAACCTTTTAAATATAT-TTTAACCCATTTTAAAACCCAAAGTTGTTATGTGTGCCTT-TTTT---------GGTATAGCATCTCAACAGTACGT--TAACTTGTGTTGTTGTTTCACATGAGCTC---TGACATTA-CCCCCCTTTATAAGTGACCCCCCCTTTTTTTGTTAATAACTCTTTATAAAAATGTTTTTAAGAATGTAAACCCCTTTAAAAAAAAAATATAACTTTTAACAATGGATCTCTTGGCTCTCACATCGATGAAGAACACAGTGAAATGTGATAAGTAATGTGAATTGCAGAATTCAGTGAATCATTGAATCTTTGAACGCACCTTGCACCTTTTGGT-ATTCCAAAAGGTACACCTGTTTGAGTGTCATGAAACCCTCTCATTCCAATTCTTTATTTTATATAAGGAGTTGTGTAATGGATGTTGAGTGTTGCTGTCATTGGCTCACTTTAAATATATAAGTACTTTTATTTGAAAAAAATAAATGGAGT-----AATACTTGGTGTAATAT--------TTATTATTCATTGAGGAGTGTAGTTT-----AATTACTACAGCCATTTGT---TTCAGATAAATAGCTTCCTAACCACATT---TTCAATT------------TTAGACCTCAAATCAGGTGGGACTACCCGCTGAACTTAAGCATATCAATAAGCGGAGG
;
end;
